# Supplementary material for: The extended TILAR approach: a novel tool for dynamic modeling of the transcription factor network regulating the adaption to in vitro cultivation of murine hepatocytes
Source: BMC Syst Biol. 2012 Nov 29;6:147. doi: 10.1186/1752-0509-6-147 (PMC3573979; doi:10.1186/1752-0509-6-147)
Supplement: Additional file 1 — Detailed table of differentially expressed genes. Table of the differentially expressed genes containing the corresponding BrainarrayID, EntrezID, GenSymbol, assigned cluster number and the mean expression values at each time point. [file 1752-0509-6-147-S1.xls]

## Sheet: Sheet1
BrainarrayID	EntrezID	Symbol	Cluster number	0h	3h	6h	12h	24h
100042498_at	100042498	2210403K04Rik	1	0	-0.0952222173667498	-0.1583230538973	-0.408600508635903	-1
100494_at	100494	Zfand2a	1	0	0.0733221502344467	-0.209782107053979	-0.660819874455157	-1
102022_at	102022	Ces2a	1	0	-0.0891655740683113	-0.37651262272735	-0.631634537033053	-1
104158_at	104158	Ces1d	1	0	-0.217014866950041	-0.429922979156219	-0.850132025615515	-1
104662_at	104662	Tsr1	1	0	0.0985549555471163	-0.229010377080187	-0.344546297891473	-1
105014_at	105014	Rdh14	1	0	-0.140241511497355	-0.0308965434547997	-0.271035853407443	-1
106672_at	106672	AI413582	1	0	0.0870194676068782	-0.225558067387979	-1	-0.905738679516474
107141_at	107141	Cyp2c50	1	0	-0.190468134808525	-0.393977832233205	-0.625101899783431	-1
107747_at	107747	Aldh1l1	1	0	-0.0468038736304567	-0.429750430049093	-0.995054600765647	-1
107766_at	107766	Haao	1	0	-0.120921374277779	-0.511930557359956	-0.765499621208178	-1
107817_at	107817	Jmjd6	1	0	-0.0479419560705916	-0.231572502470309	-0.757806960777408	-1
108037_at	108037	Shmt2	1	0	-0.0631032263675392	-0.414796734762684	-0.91078832637356	-1
108112_at	108112	Eif4ebp3	1	0	0.00271786723091356	-0.0164654148835855	-0.295136514486946	-1
109648_at	109648	Npy	1	0	0.0737263465864306	-0.320996056821707	-0.81046169495249	-1
110382_at	110382	C8b	1	0	-0.0122363085409999	-0.337668767352772	-0.638133773059384	-1
11287_at	11287	Pzp	1	0	-0.0184859809339517	-0.0656907540231644	-0.26705212542964	-1
11606_at	11606	Agt	1	0	0.109116862303154	-0.308776325104913	-1	-0.673980652863712
11727_at	11727	Ang	1	0	-0.0874377487045017	-0.208837448234429	-0.718639380133558	-1
11770_at	11770	Fabp4	1	0	-0.128753695746656	-0.078918045515737	-0.227729724800036	-1
11846_at	11846	Arg1	1	0	0.0470081695188046	-0.0630874853312761	-0.410112545695188	-1
11889_at	11889	Asgr1	1	0	0.308927717468955	0.0117371366594464	-0.96538824239075	-1
11988_at	11988	Slc7a2	1	0	-0.226657664568204	-0.275202772616946	-1	-0.984611624828206
12033_at	12033	Bcap29	1	0	-0.219900946660357	-0.194915132715898	-0.155763275990021	-1
12279_at	12279	C9	1	0	-0.190893377248477	-0.274070562159448	-0.590037963566654	-1
12350_at	12350	Car3	1	0	-0.0857073909853256	-0.352292075762583	-0.735013603179593	-1
12475_at	12475	Cd14	1	0	0.117964382399814	-0.47452519022121	-1	-0.850373988247289
12575_at	12575	Cdkn1a	1	0	0.0283048200963572	-0.356298344561471	-1	-0.514354253956277
12737_at	12737	Cldn1	1	0	0.113690741492514	0.283798708435838	-0.252973250937602	-1
12795_at	12795	Plk3	1	0	-0.0431295929074188	-0.176344025811104	-1	-0.792293611384772
12944_at	12944	Crp	1	0	-0.108796525307836	-0.292467911987736	-0.607503914245224	-1
13024_at	13024	Ctla2a	1	0	-0.492916908264565	-0.25149468512746	-0.489982055930817	-1
13077_at	13077	Cyp1a2	1	0	-0.107348575512869	-0.385313290809932	-0.76475280237812	-1
13088_at	13088	Cyp2b10	1	0	0.0380366625706595	0.0881876083913861	-0.0679309391473136	-1
13095_at	13095	Cyp2c29	1	0	-0.154786214091538	-0.380109854855801	-0.790522130149767	-1
13096_at	13096	Cyp2c37	1	0	-0.326925869595484	-0.274006805886572	-0.69066831334746	-1
13106_at	13106	Cyp2e1	1	0	-0.0399744652489875	-0.128281460471435	-0.424858635342371	-1
13107_at	13107	Cyp2f2	1	0	-0.141040248102965	-0.439594432205351	-0.747558470904441	-1
13117_at	13117	Cyp4a10	1	0	-0.243604219771915	-0.419598436206131	-0.637268943297488	-1
13123_at	13123	Cyp7b1	1	0	-0.109967719147607	-0.360714797687016	-0.692009814903588	-1
13124_at	13124	Cyp8b1	1	0	-0.128966990917755	-0.352285732198184	-0.615436229612792	-1
13195_at	13195	Ddc	1	0	0.0186644321204943	-0.142490063098616	-0.312851822999428	-1
13214_at	13214	Defb1	1	0	-0.0706440649562453	-0.0382764135423147	-0.263983885470435	-1
13350_at	13350	Dgat1	1	0	-0.0817084623188465	-0.23069675942649	-1	-0.21790837060778
13804_at	13804	Endog	1	0	0.0460942542171225	-0.0301156279987217	-0.487905316928863	-1
14060_at	14060	F13b	1	0	-0.27842934497376	-0.34193825569771	-0.515893087979914	-1
14068_at	14068	F7	1	0	0.0552583749075093	-0.382341468178456	-1	-0.911483330135517
140742_at	140742	Sesn1	1	0	-0.00845353543263987	-0.32103572596173	-0.827207737284496	-1
14080_at	14080	Fabp1	1	0	-0.0245544221120178	-0.151186326248975	-0.574234317286523	-1
14085_at	14085	Fah	1	0	-0.0107947510704138	-0.28750405688087	-0.630597624834675	-1
14161_at	14161	Fga	1	0	0.0279744366536356	-0.408153097154573	-1	-0.541225135790342
14229_at	14229	Fkbp5	1	0	-0.112892177392371	-0.36750314152693	-0.812021666522346	-1
14377_at	14377	G6pc	1	0	0.227580618028382	-0.10666083143186	-0.729779469589249	-1
14385_at	14385	Slc37a4	1	0	-0.0714224528589369	-0.133048016104548	-0.424471505181284	-1
14411_at	14411	Slc6a12	1	0	0.0604360716227606	-0.0863413079822192	-0.720837687395077	-1
14585_at	14585	Gfra1	1	0	0.189950436452203	-0.100078008301401	-0.990362557146881	-1
14711_at	14711	Gnmt	1	0	-0.0877950307749508	-0.327467212571493	-0.647043853504198	-1
15109_at	15109	Hal	1	0	-0.0388093841593038	-0.275291694267859	-0.769900291408874	-1
15139_at	15139	Hc	1	0	-0.214436188896204	-0.410218980103021	-0.55264701388781	-1
15445_at	15445	Hpd	1	0	-0.046661668614224	-0.234731258612375	-0.611022741080078	-1
15446_at	15446	Hpgd	1	0	0.1395696049719	0.23496428293605	-0.141252310667259	-1
15496_at	15496	Hsd3b5	1	0	-0.169710112194762	-0.387340446635412	-0.802123036164267	-1
15982_at	15982	Ifrd1	1	0	-0.19634388903122	0.0262405619805943	-0.635242959515365	-1
16008_at	16008	Igfbp2	1	0	0.0475585312053564	-0.00768278830434945	-0.614893528849427	-1
16172_at	16172	Il17ra	1	0	-0.120773760634617	-0.223688837345345	-1	-0.968009961068074
16210_at	16210	Impact	1	0	-0.365205203847693	-0.415545112929892	-0.327640649238425	-1
16424_at	16424	Itih1	1	0	-0.0806065841274368	-0.340419727212634	-0.545360620844749	-1
16548_at	16548	Khk	1	0	0.163517044816998	-0.124526112903986	-0.833207445084172	-1
16573_at	16573	Kif5b	1	0	-0.286741211976893	-0.432459251941325	-0.717255656657713	-1
16816_at	16816	Lcat	1	0	0.124820096221013	-0.299875540764564	-1	-0.958771630050122
16841_at	16841	Lect2	1	0	-0.0884066592654371	-0.406694964595739	-0.677507666787911	-1
16922_at	16922	Phyh	1	0	-0.0843827911598068	-0.309002976068584	-0.522063756883549	-1
17089_at	17089	Lyar	1	0	-0.202161936358119	-0.155990622297766	-0.110521614712169	-1
17252_at	17252	Rdh11	1	0	0.0643491770109719	-0.107703939925404	-0.906479903220148	-1
17836_at	17836	Mug1	1	0	-0.162980338940449	-0.167525493461599	-0.508051860033346	-1
18130_at	18130	Ints6	1	0	-0.109043852944028	0.110652446144481	-0.320788485420127	-1
18242_at	18242	Oat	1	0	-0.0692156408159273	-0.312903881104171	-0.582031604117159	-1
18618_at	18618	Pemt	1	0	-0.100721413903923	-0.364893444664778	-1	-0.922312463038808
18641_at	18641	Pfkl	1	0	0.0246134766030283	-0.232374616867266	-0.865172010097325	-1
18746_at	18746	Pkm2	1	0	0.107437907757902	-0.539414497179788	-0.704615680507593	-1
18815_at	18815	Plg	1	0	-0.0407565908214713	-0.359645545696112	-1	-0.7275825523901
18826_at	18826	Lcp1	1	0	-0.0308460802358857	-0.161069769809787	-0.839017237098764	-1
18979_at	18979	Pon1	1	0	0.0406507015133229	-0.102438560559978	-0.306912414592119	-1
18984_at	18984	Por	1	0	0.189950724693697	-0.241332129482365	-1	-0.871131520155555
19018_at	19018	Scand1	1	0	0.466364853035509	-0.0117976068116864	-1	-0.446344523403696
19073_at	19073	Srgn	1	0	-0.131162281598784	-0.274068081950248	-0.493212925951131	-1
192188_at	192188	Stab2	1	0	0.0345913237015402	-0.516286403402695	-0.809345212215858	-1
192653_at	192653	Ttc36	1	0	-0.0546709877778028	-0.394888519913255	-1	-0.505526212651586
19699_at	19699	Reln	1	0	-0.205389881540838	-0.146229676373732	-0.542924431741032	-1
19733_at	19733	Rgn	1	0	-0.146211683375867	-0.334850994483544	-0.538195626042794	-1
20249_at	20249	Scd1	1	0	-0.0288658962281025	-0.167592555337101	-0.428032225022283	-1
20317_at	20317	Serpinf1	1	0	0.224943146406969	-0.226895074624774	-1	-0.339666150997441
20341_at	20341	Selenbp1	1	0	0.0952802385507805	-0.0727648086108885	-0.520906947180319	-1
20411_at	20411	Sorbs1	1	0	-0.271769848375716	-0.342739354972835	-0.864806444503655	-1
20442_at	20442	St3gal1	1	0	0.178877799931893	-0.395031785180814	-0.703110591259765	-1
20493_at	20493	Slc10a1	1	0	-0.174771945632	-0.383354209170846	-0.716980992251893	-1
20517_at	20517	Slc22a1	1	0	0.00834071598867281	-0.236523101500019	-0.727214597563723	-1
20532_at	20532	Slc3a1	1	0	-0.256673518004549	-0.335385460954433	-0.624794149291704	-1
20716_at	20716	Serpina3n	1	0	0.0685764373087962	-0.123331752383587	-0.491383302992161	-1
20717_at	20717	Serpina3m	1	0	0.0472793787623907	-0.104331808594294	-0.437129914688017	-1
211007_at	211007	Trim41	1	0	0.0868123666215757	-0.077526139429254	-0.55803667575539	-1
213393_at	213393	8430408G22Rik	1	0	-0.0806620380135696	-0.346648168697481	-0.65146836029043	-1
216238_at	216238	Eea1	1	0	-0.465995077315372	-0.225309412560091	-0.0734217337680589	-1
216454_at	216454	BC089597	1	0	-0.101400802990256	-0.356089916530055	-0.445484797228732	-1
216558_at	216558	Ugp2	1	0	-0.0364911877667825	-0.00912258446695048	-0.254670317549998	-1
216742_at	216742	Fnip1	1	0	-0.536867724477119	-0.38528332473114	-0.414409522009981	-1
21743_at	21743	Inmt	1	0	-0.157326437865603	-0.44984392885774	-0.799964753047994	-1
217869_at	217869	Eif5	1	0	0.15619330368633	0.230109871195668	-0.0545267661597051	-1
22271_at	22271	Upp1	1	0	-0.0644414728833842	-0.398879738112127	-0.656275212956115	-1
223337_at	223337	Ugt3a2	1	0	-0.171398531314152	-0.181779944834542	-0.831991535086759	-1
225913_at	225913	Dak	1	0	-0.229671036916725	-0.313213240372009	-0.0963749541670262	-1
226143_at	226143	Cyp2c44	1	0	-0.252169534565949	-0.496607113867843	-0.727459874199122	-1
226178_at	226178	D19Wsu162e	1	0	0.0187118680555818	-0.31133174814328	-1	-0.690315033281552
226407_at	226407	Rab3gap1	1	0	0.00699042908087152	-0.356783233954566	-0.855059030324862	-1
226499_at	226499	BC003331	1	0	-0.522269997134072	-0.34092924707535	-0.296017366312003	-1
226517_at	226517	Smg7	1	0	-0.345893610140126	-0.462637921684854	-0.607117878409374	-1
227399_at	227399	Ppip5k2	1	0	-0.268135826632329	0.0833887123759469	-0.404546836753249	-1
22793_at	22793	Zyx	1	0	-0.0456975484625892	-0.375643192009929	-0.734984799804217	-1
228026_at	228026	Pdk1	1	0	-0.166633044148155	-0.167721226695585	-0.651224724113665	-1
230558_at	230558	C8a	1	0	-0.214845482898846	-0.369647183322779	-0.648480295429109	-1
234724_at	234724	Tat	1	0	0.000441513362339974	-0.224659450093915	-0.606541388569805	-1
235674_at	235674	Acaa1b	1	0	-0.165667611926257	-0.436259239031051	-0.855872675480604	-1
239122_at	239122	Setdb2	1	0	-0.269857553027831	-0.413215085579428	-0.69114099280311	-1
241296_at	241296	Lrrc8a	1	0	-0.448237724154312	-0.463906065516491	-0.496393930819387	-1
259301_at	259301	Leap2	1	0	-0.139711171962633	-0.150730951037191	-0.275409698017784	-1
26429_at	26429	Orc5	1	0	0.00530032166469241	-0.17267075385711	-0.586624021721508	-1
26459_at	26459	Slc27a5	1	0	-0.0321668457715693	-0.301052199540388	-0.575286987410387	-1
268756_at	268756	Gulo	1	0	0.0111590232988843	-0.463266668768727	-1	-0.875923673512204
27273_at	27273	Pdk4	1	0	-0.284259248327971	-0.430239089473326	-0.601589665033137	-1
27362_at	27362	Dnajb9	1	0	-0.154939596088771	-0.165718889727079	-0.548630221486228	-1
27400_at	27400	Hsd17b6	1	0	-0.11721368420459	-0.517047351323123	-0.807583653959056	-1
27984_at	27984	Efhd2	1	0	-0.150694888200235	-0.493082529705691	-0.784893774351915	-1
280662_at	280662	Afm	1	0	-0.0919042886098604	-0.269428791970252	-0.561726845187127	-1
30877_at	30877	Gnl3	1	0	-0.145770635816945	-0.269350031694554	-0.494473053346915	-1
319876_at	319876	Cobll1	1	0	0.0796258835513997	0.123619900378638	-0.694333051160631	-1
328162_at	328162	Trmt61a	1	0	-0.0343373724814818	-0.254856262616546	-0.486967340060059	-1
378425_at	378425	Nlrp12	1	0	0.13037080308561	0.240473093589337	-0.518784564142645	-1
380780_at	380780	Serpina11	1	0	0.0526873841695443	-0.276672766558125	-0.929446356895521	-1
404195_at	404195	Cyp2c54	1	0	-0.136126232576089	-0.368579283829793	-0.663757098355588	-1
50527_at	50527	Ero1l	1	0	-0.0622557458412103	-0.269995016114235	-0.657303180809585	-1
50528_at	50528	Tmprss2	1	0	0.196987284319193	-0.0844448389607613	-0.526249296044204	-1
50765_at	50765	Trfr2	1	0	-0.151731810280137	-0.485889598201	-0.811150892503653	-1
50772_at	50772	Mapk6	1	0	-0.039777304933335	-0.0455203873073717	-0.328246318019265	-1
52815_at	52815	Ldhd	1	0	0.0280461372287003	-0.407480011906576	-0.951357507533099	-1
52874_at	52874	D19Bwg1357e	1	0	-0.206173360994542	-0.479714526294921	-0.774049242157099	-1
53315_at	53315	Sult1d1	1	0	-0.15307964216066	-0.015934833561547	-0.0212673709218495	-1
56189_at	56189	Prodh2	1	0	0.132633757695301	-0.155322512830649	-0.705462061965683	-1
56421_at	56421	Pfkp	1	0	-0.00659526406001795	-0.540130697925337	-1	-0.911629710140514
56448_at	56448	Cyp2d22	1	0	-0.133333458108434	-0.362598387334449	-0.774679880916757	-1
56495_at	56495	Asna1	1	0	0.514604545724719	0.127257381888218	-1	0.0274130499392667
59052_at	59052	Mettl9	1	0	-0.483673115409357	-0.295490130356148	-0.474165323296158	-1
63857_at	63857	Bcmo1	1	0	0.0492393610212469	-0.394922881256844	-0.84454645283672	-1
64385_at	64385	Cyp4f14	1	0	-0.0830181264474607	-0.36837367988586	-0.737131644952829	-1
66116_at	66116	Cml1	1	0	-0.201689750761181	-0.522852181944906	-0.704774501769822	-1
66270_at	66270	Fam134b	1	0	-0.115679998037	-0.2566371670439	-0.624901773505115	-1
66612_at	66612	Ormdl3	1	0	-0.0124036532082132	-0.15922697313087	-0.591150777760506	-1
67089_at	67089	Psmc6	1	0	-0.118958157572932	0.0123027929060977	-0.12753764559468	-1
67432_at	67432	Hoga1	1	0	-0.238944544063876	-0.460201663782982	-0.644883544918954	-1
67758_at	67758	Aadac	1	0	-0.124979150806163	-0.244956645640344	-0.519156144310464	-1
67973_at	67973	Mphosph10	1	0	-0.164927884512323	-0.44039622683897	-0.428614922883813	-1
68352_at	68352	Aspdh	1	0	-0.136409505787585	-0.416506357594492	-0.867259966241939	-1
68487_at	68487	Tmem140	1	0	0.131114582517513	-0.157326897416999	-0.316902950088196	-1
68778_at	68778	1110038D17Rik	1	0	-0.166641595013063	-0.40273588347297	-0.405292187028043	-1
68841_at	68841	1110054M08Rik	1	0	-0.0504461288738276	-0.249237745822954	-0.635819581392801	-1
69008_at	69008	Cab39l	1	0	0.0937000419632193	0.0463923242790445	-0.442266119795753	-1
69379_at	69379	C8g	1	0	0.000142684166521636	-0.180414304016026	-0.483760980521675	-1
69786_at	69786	Tprkb	1	0	0.239412209311289	0.0172988368740214	-0.48022647069755	-1
70186_at	70186	Fam162a	1	0	0.119385071279363	0.180656771232095	-0.0570682587365545	-1
70266_at	70266	Ccbl1	1	0	0.0709666888678514	-0.0471199265721325	-0.792271668111442	-1
71760_at	71760	Agxt2l1	1	0	-0.157771724092496	-0.291795794523803	-0.661113969257642	-1
71773_at	71773	Ugt2b1	1	0	-0.174192500863108	-0.2365695613864	-0.429786701553568	-1
71846_at	71846	Syce2	1	0	0.077969678984438	0.0501691424472189	-0.400636420615142	-1
72094_at	72094	Ugt2a3	1	0	-0.284334945836727	-0.355910715654693	-0.531250364664016	-1
72658_at	72658	2700097O09Rik	1	0	-0.222585811658213	-0.462498287081336	-0.44657287020047	-1
72999_at	72999	Insig2	1	0	-0.104823089295513	-0.0586949287013045	-0.369855647918247	-1
73166_at	73166	Tm7sf2	1	0	0.0270625686051437	-0.280559039560991	-0.927747038359086	-1
74032_at	74032	Sdr42e1	1	0	-0.0442045598540624	-0.28345738879166	-0.856736270872179	-1
75540_at	75540	Fpgt	1	0	-0.580383655890697	-0.485919569325477	-0.178719775609518	-1
75623_at	75623	1700029F09Rik	1	0	-0.389943501330124	-0.277371559472455	-0.376171174753475	-1
75750_at	75750	Slc10a6	1	0	-0.181995373886361	-0.376393221564204	-0.775100775852006	-1
76257_at	76257	Slc38a3	1	0	-0.0324628879398487	-0.288458436297664	-1	-0.476191005091854
76295_at	76295	Atp11b	1	0	-0.349955464229347	-0.076744280195626	-0.259305081649861	-1
76500_at	76500	Ip6k2	1	0	-0.0294427307716648	-0.317920355496074	-0.401374620031062	-1
76650_at	76650	Srxn1	1	0	0.269594590301794	0.0712518866765722	-0.884377902922126	-1
76905_at	76905	Lrg1	1	0	0.27995909438937	0.0247665401653264	-1	-0.355946563738785
77037_at	77037	Mrap	1	0	-0.029523152829672	-0.387580243559736	-0.833807123826176	-1
77619_at	77619	Prelid2	1	0	0.13541394858183	-0.399471609392679	-1	-0.749099397064785
78244_at	78244	Dnajc21	1	0	-0.209721595623416	-0.156126801943392	-0.375328622532421	-1
80289_at	80289	Lysmd3	1	0	-0.258640874543256	-0.23386900481271	-0.364836383273766	-1
83673_at	83673	Snhg1	1	0	-0.346606346122622	-0.244157611148839	-0.489910883782982	-1
83961_at	83961	Nrg4	1	0	0.0314632394799795	-0.092220887778693	-0.603148865711936	-1
94175_at	94175	Hrg	1	0	-0.126294183413363	-0.289531298819715	-0.588310008663678	-1
96875_at	96875	Prg4	1	0	0.0568487101492753	0.0199398378437948	-0.443623461428887	-1
100678_at	100678	Psph	2	0	0.472315565923903	0.815458511629247	0.952154778565635	1
102060_at	102060	Gadd45gip1	2	0	0.552246188067369	0.835710658883456	0.621377294510733	1
102448_at	102448	Xylb	2	0	0.19545273777126	0.685248093435625	1	0.713198654278859
102632_at	102632	Acad11	2	0	0.261245427881491	0.411282396432696	1	0.654376067518951
103694_at	103694	Tmed4	2	0	0.262573147027126	0.541201675407974	1	0.80312880248826
103742_at	103742	1810046J19Rik	2	0	0.395530879908343	0.560168151601096	0.799394863297187	1
105844_at	105844	Card10	2	0	0.307901831077635	0.796306766476016	1	0.867596517404273
105853_at	105853	Mal2	2	0	0.508820705705011	1	0.892074752030475	0.471082485527133
106878_at	106878	2010002N04Rik	2	0	0.221703210476292	0.635079744347649	0.812684875429063	1
107146_at	107146	Glyat	2	0	0.196960186212299	0.797447454265349	1	0.452636365709974
107272_at	107272	Psat1	2	0	0.296788341139442	0.602254915759314	0.716781293691267	1
107568_at	107568	Wwp1	2	0	-0.0214552291882411	0.529284445231428	1	0.378512270979437
108098_at	108098	Med21	2	0	0.165479376560796	0.809700625637053	1	0.462540358057446
108664_at	108664	Atp6v1h	2	0	0.532940586719079	1	0.549542910771005	0.208538691378898
109054_at	109054	Pfdn4	2	0	0.378996381182659	0.817614259902507	1	0.341533155283828
109254_at	109254	9530008L14Rik	2	0	0.341142386949343	0.615797991141007	0.918779189041513	1
110379_at	110379	Sec13	2	0	0.581253949176301	0.896558687236572	0.843281229372458	1
11363_at	11363	Acadl	2	0	0.425125700918012	0.602816017668711	0.720773263337664	1
11433_at	11433	Acp5	2	0	0.420308187677646	0.539795509178756	0.779370256333616	1
11607_at	11607	Agtr1a	2	0	0.127234134909758	0.658347548888245	1	0.906640032935468
11739_at	11739	Slc25a4	2	0	0.388093330796319	0.593472256971993	0.676552099849429	1
11747_at	11747	Anxa5	2	0	0.463575591212526	0.689277944466533	0.84693556272117	1
11757_at	11757	Prdx3	2	0	0.409178627249191	0.621565323160651	0.917882394952181	1
11782_at	11782	Ap4s1	2	0	0.166275466338974	0.686780543491082	1	0.84786546668068
11840_at	11840	Arf1	2	0	0.776277763696103	0.831060002862371	0.867146245806544	1
11843_at	11843	Arf4	2	0	0.617748604482235	1	0.775890446897004	0.867999297347822
11886_at	11886	Asah1	2	0	0.235315355759913	0.617768166398559	0.808410916074784	1
11931_at	11931	Atp1b1	2	0	0.236129396098284	0.634931953660732	1	0.716312618277017
12012_at	12012	Baat	2	0	0.11347985128898	0.584906199505509	1	0.657356805912373
12017_at	12017	Bag1	2	0	0.458522586091701	0.665026878662276	0.614045096344814	1
12238_at	12238	Commd3	2	0	0.551356773481852	0.959541685690383	0.970670560554851	1
12301_at	12301	Cacybp	2	0	0.19052983709974	0.884065822059647	1	-0.0949485098949166
12313_at	12313	Calm1	2	0	0.232744024460364	0.655585413707987	0.904941068275153	1
12321_at	12321	Calu	2	0	0.382470828972858	0.833873659093764	1	0.885943595517078
12334_at	12334	Capn2	2	0	0.485452027933919	0.854180798902155	1	0.737504221365645
12450_at	12450	Ccng1	2	0	0.248874814580869	0.647109900694119	1	0.676886655804685
12492_at	12492	Scarb2	2	0	0.368116204452212	0.619421034225348	0.688775122177889	1
12509_at	12509	Cd59a	2	0	0.337390925119642	0.620551280849968	0.720257847939904	1
12793_at	12793	Cnih	2	0	0.44230592147932	0.705678752419715	1	0.829103448004445
13002_at	13002	Dnajc5	2	0	0.8006808510911	1	0.417467825691361	0.847214163163807
13032_at	13032	Ctsc	2	0	0.139203185550333	0.648583480242268	0.837327213631058	1
13629_at	13629	Eef2	2	0	0.713298285347062	0.829272892027777	0.498360309118801	1
13722_at	13722	Aimp1	2	0	0.594917135947221	0.818895287145514	1	0.646240328260209
14107_at	14107	Fat1	2	0	0.24249216032335	0.793900665859716	1	0.85235231499623
14228_at	14228	Fkbp4	2	0	0.688315780594564	1	0.976172550183694	0.960272584936712
14251_at	14251	Flot1	2	0	0.506841723766034	0.56667444179611	0.804143813025978	1
14252_at	14252	Flot2	2	0	0.355683553876899	0.663275849923986	0.837872411305772	1
14375_at	14375	Xrcc6	2	0	0.421073916259184	0.538451950443666	1	0.869705134189374
14453_at	14453	Gas2	2	0	0.152147372279495	0.459775625168257	1	0.8149872550324
14567_at	14567	Gdi1	2	0	0.891774499756983	1	0.772454377039572	0.527043385505546
14619_at	14619	Gjb2	2	0	0.172233119731344	0.593516967069642	1	0.844990245417445
14661_at	14661	Glud1	2	0	0.390804854811472	0.904915172984451	1	0.91150765948157
14797_at	14797	Aes	2	0	0.517269355029612	0.615798163732532	0.69299066512285	1
15374_at	15374	Hn1	2	0	0.589081859293569	0.795181805297557	1	0.786437842243409
15375_at	15375	Foxa1	2	0	0.467246536105966	0.834178292150294	1	0.950129583914319
15381_at	15381	Hnrnpc	2	0	0.327294213633918	0.754902733525756	0.533239720355921	1
15488_at	15488	Hsd17b4	2	0	0.243991064109719	0.567748770074122	1	0.971510943305891
15502_at	15502	Dnaja1	2	0	0.393361683360114	1	0.96606678622676	0.387308811233123
15511_at	15511	Hspa1b	2	0	0.289543536407709	1	0.689771185203089	0.49109441087592
15902_at	15902	Id2	2	0	0.488761537464677	0.887695839788338	0.781526247519739	1
16413_at	16413	Itgb1bp1	2	0	0.669554633027518	0.876003498362358	0.684547355025732	1
16783_at	16783	Lamp1	2	0	0.365136054573717	0.583077748779945	0.726473300339991	1
16795_at	16795	Large	2	0	0.173628923254897	0.852847683352681	1	0.801496599838203
16859_at	16859	Lgals9	2	0	0.904214002395493	0.921096819861425	0.791407994216225	1
16889_at	16889	Lipa	2	0	0.18340495757806	0.576083093008387	1	0.844255964099879
170460_at	170460	Stard5	2	0	0.689300776343272	1	0.196560826032393	0.365772411863821
17069_at	17069	Ly6e	2	0	0.585472010503789	0.623264780934774	0.582022337608579	1
17149_at	17149	Magoh	2	0	0.68810100881947	1	0.981654896017588	0.482337114255164
17165_at	17165	Mapkapk5	2	0	0.344325303551111	0.928830628891297	1	0.499175213977554
17295_at	17295	Met	2	0	0.301865886387745	0.82856422762286	0.918515801559259	1
17308_at	17308	Mgat1	2	0	0.741683247012161	0.85819208004804	0.805460353628544	1
17314_at	17314	Mgmt	2	0	0.513986230916974	0.689564437447636	0.627978488618912	1
17330_at	17330	Minpp1	2	0	0.623815340266824	1	0.821626150821063	0.925676730053856
17961_at	17961	Nat2	2	0	0.436334503822494	0.757557237069428	1	0.606087625149665
17992_at	17992	Ndufa4	2	0	0.351528422656142	0.715363796535669	0.993098861135777	1
18002_at	18002	Nedd8	2	0	0.379817505936059	0.656197980746267	0.873443703484522	1
18102_at	18102	Nme1	2	0	0.330847068486727	0.589979347606407	0.878679990210994	1
18406_at	18406	Orm2	2	0	0.832899752846418	1	0.892743100856025	0.764929641202738
18597_at	18597	Pdha1	2	0	0.510324349452442	0.711383462626888	0.981769373959555	1
18643_at	18643	Pfn1	2	0	0.512328586750014	0.862113019664798	0.439624252744444	1
19045_at	19045	Ppp1ca	2	0	0.628955468172513	0.715202340133751	0.383463590960125	1
19072_at	19072	Prep	2	0	0.46981207338738	0.752349168740598	0.527068300168763	1
19141_at	19141	Lgmn	2	0	0.634428052720131	0.822589832515071	0.301107052829902	1
19170_at	19170	Psmb1	2	0	0.409111176395009	0.784069983135261	1	0.970264042465547
19175_at	19175	Psmb6	2	0	0.356306081907944	0.659605466699906	0.855356790588508	1
19241_at	19241	Tmsb4x	2	0	0.403329290732242	0.766099944199926	1	0.976397845500101
19345_at	19345	Rab5c	2	0	0.394849887016574	0.787086928984828	0.548080728545944	1
194126_at	194126	Mtmr11	2	0	0.263172843129202	0.648410565302829	1	0.906508150518105
20054_at	20054	Rps15	2	0	0.565837446150666	0.722844908837882	0.655178579149604	1
20104_at	20104	Rps6	2	0	0.267404686956757	0.881348382814948	1	0.839203599772561
20163_at	20163	Rsu1	2	0	0.444772058976187	0.757937298236832	0.934676030924407	1
20168_at	20168	Rtn3	2	0	0.353763832443228	0.796955759410856	0.777035077062679	1
20186_at	20186	Nr1h4	2	0	0.404464703803116	0.775236815324782	0.899003149670232	1
20334_at	20334	Sec23a	2	0	0.147609974128108	0.743624442294121	1	0.648940193832586
20382_at	20382	Srsf2	2	0	0.566854135670756	1	0.713304475449716	0.901702954671529
20383_at	20383	Srsf3	2	0	0.209120637277105	0.762049747171543	1	0.59945862568351
20425_at	20425	Shmt1	2	0	0.330785267229717	0.585460301348432	0.763610393716136	1
20492_at	20492	Slbp	2	0	0.183080375869924	0.895268535819392	1	0.570143391518977
20524_at	20524	Slc25a17	2	0	0.0968845833193215	0.734931448662821	0.786654744998945	1
20529_at	20529	Slc31a1	2	0	0.210296293376874	0.596998998683057	0.841885503397382	1
20568_at	20568	Slpi	2	0	0.726698627981779	0.924058900056232	0.736565732047869	1
20753_at	20753	Sprr1a	2	0	0.464551275033565	0.69876687153827	0.857394420960785	1
207965_at	207965	Mettl21d	2	0	0.417235553737711	0.70991853156676	0.746560299512931	1
20867_at	20867	Stip1	2	0	0.842319028550537	0.877885963358908	0.115987742934942	1
20872_at	20872	Stk16	2	0	0.552237968148634	1	0.518975314456832	0.942731612626024
20887_at	20887	Sult1a1	2	0	0.403478977602821	0.49268771952193	1	0.675153152681492
211896_at	211896	Depdc7	2	0	0.639950936585043	0.937740402699004	1	0.264650649462759
215615_at	215615	Rnpep	2	0	0.360261085081766	0.604880608230973	0.716417086963186	1
216150_at	216150	Cdc34	2	0	0.812342942843424	1	0.755045461712026	0.885546389640112
216169_at	216169	Fam108a	2	0	0.565649809538564	0.700106189728722	0.752194482360326	1
216233_at	216233	Socs2	2	0	0.522183729673126	0.761869612541627	0.916993717457827	1
217845_at	217845	Ifi27l2b	2	0	0.398987047493749	0.434853642511991	1	0.994956846671853
21807_at	21807	Tsc22d1	2	0	0.0127835508359224	0.68114708379156	1	0.97801620552927
218518_at	218518	Marveld2	2	0	0.431604048946048	0.643333795260798	0.855071986197727	1
21915_at	21915	Dtymk	2	0	0.524683025645215	0.57683700968076	0.76644908594972	1
21944_at	21944	Tnfsf12	2	0	0.356370447061103	0.452348269205017	1	0.510038520198228
22003_at	22003	Tpm1	2	0	0.421872509346409	0.822475861207486	1	0.958023821183803
22038_at	22038	Plscr1	2	0	0.343172929757433	0.447177552152301	1	0.940874815525976
22192_at	22192	Ube2m	2	0	0.739642381372911	1	-0.0279048199383626	0.628936034159896
22680_at	22680	Zfp207	2	0	0.76312877770535	1	0.612514675976398	0.583947582844367
227197_at	227197	Ndufs1	2	0	0.175625592305103	0.52857889578991	1	0.509475042064815
229473_at	229473	D930015E06Rik	2	0	0.755791301202034	0.988339522689463	1	0.672831842822529
229681_at	229681	St7l	2	0	0.164416587284764	0.785964536097811	1	0.641654294067952
230709_at	230709	Zmpste24	2	0	0.10523418241333	0.523669631508142	1	0.841829564911484
232449_at	232449	Dera	2	0	0.310886213081934	0.83463588456293	1	0.844330935650491
232910_at	232910	Ap2s1	2	0	0.569374256681401	0.70039621868415	0.449275772930107	1
233016_at	233016	Blvrb	2	0	0.460788077812359	0.680156933807843	0.846096011152573	1
233065_at	233065	Alkbh6	2	0	0.461929314535129	0.648805960897589	0.643658350021855	1
233315_at	233315	Mtmr10	2	0	0.189823421583531	0.74015348322992	1	0.890506176724239
234214_at	234214	Sorbs2	2	0	0.422278112637176	0.974113589124167	1	0.796402893124842
235587_at	235587	Parp3	2	0	0.366267420144123	0.615395108118247	0.832555198572829	1
23825_at	23825	Banf1	2	0	0.580361134738944	0.827124133272724	0.791098403241886	1
23922_at	23922	Jtb	2	0	0.187391060194458	0.669239285381072	1	0.274388724895379
24060_at	24060	Slc35a1	2	0	0.135643040476814	0.731978356952147	1	0.786894801764752
240638_at	240638	Slc16a12	2	0	0.0954104316410066	0.83491314625063	1	0.243514596092768
246196_at	246196	Zfp277	2	0	0.205104899951882	0.440544710647207	1	0.55558415216344
252966_at	252966	Cables2	2	0	0.617913305009172	1	0.860002172198238	0.920237085192192
26357_at	26357	Abcg2	2	0	0.34958624080779	0.61474192528018	0.935943714353916	1
26358_at	26358	Aldh1a7	2	0	0.244632401566443	0.546322366871118	1	0.833043341587936
26426_at	26426	Nubp2	2	0	0.456331418083403	0.942992071184226	0.743823423958345	1
26445_at	26445	Psmb2	2	0	0.402031145097627	0.83339617893316	0.743968925006422	1
26961_at	26961	Rpl8	2	0	0.613838118970176	0.814108785274319	0.97133607115121	1
27219_at	27219	Sgk2	2	0	0.546737860420633	1	0.784348851095072	0.255122938016308
27681_at	27681	Snf8	2	0	0.445337336010034	0.668845722376909	0.838939263397284	1
27756_at	27756	Lsm2	2	0	0.451416444991637	1	0.544114823016005	0.721539141650022
27878_at	27878	Tada1	2	0	0.56544407399874	0.61868877446958	1	0.676015279586926
28106_at	28106	D17Wsu104e	2	0	0.539799679476975	0.790837476749953	0.619691382105733	1
29815_at	29815	Bcar3	2	0	0.559795035537067	0.817199728639586	1	0.881955438247709
29858_at	29858	Pmm1	2	0	0.726154926714056	1	0.610399965517355	0.821427666314467
30055_at	30055	Timm13	2	0	0.555878637727709	0.671710058657123	0.623270870858763	1
30963_at	30963	Ptpla	2	0	0.209564036772567	1	0.837908318578026	0.462800115325519
320204_at	320204	4833442J19Rik	2	0	0.144875367368812	0.635405764730482	1	0.167658625032921
329416_at	329416	Nostrin	2	0	0.251882843132243	0.812564970392999	0.871266440459767	1
330260_at	330260	Pon2	2	0	0.237949624088609	0.555207634893439	0.826505014047229	1
333433_at	333433	Gpd1l	2	0	0.300226961049136	0.762243283444321	0.787041962418274	1
380773_at	380773	1810035L17Rik	2	0	0.118043700549504	0.521457152740319	1	0.615247767339159
380928_at	380928	Lmo7	2	0	0.379433286539192	1	0.953199204471314	0.958850944954194
381269_at	381269	Mreg	2	0	0.0704782650665176	0.668720930228849	1	0.982945983746102
50496_at	50496	E2f6	2	0	0.558257719010519	1	0.716123929900025	0.236838435706579
50753_at	50753	Fbxo8	2	0	0.33514309187269	0.662280225819043	1	0.691452586252433
50849_at	50849	Rnf10	2	0	0.527831755324415	0.568653448572628	0.657938665053401	1
50915_at	50915	Grb14	2	0	0.450237077823241	0.693202983156318	1	0.932999467605147
51788_at	51788	H2afz	2	0	0.0361712156244508	0.544651287336395	1	0.98430879656865
52009_at	52009	Hn1l	2	0	0.273739633780672	0.573287690758549	0.85758533079659	1
52469_at	52469	Ccdc56	2	0	0.535089692281778	0.846539278417366	0.714716828425404	1
52626_at	52626	Cdkn2aipnl	2	0	0.513185805435631	0.913294693751485	0.880067391818266	1
53375_at	53375	Mtx2	2	0	0.472540038988611	0.712499479173877	1	0.0966139369486589
54351_at	54351	Rai12	2	0	0.573331004130943	0.832644939894248	0.901345075215501	1
54353_at	54353	Skap2	2	0	0.347628369442518	0.50760544926938	0.850345690091047	1
54401_at	54401	Ywhab	2	0	0.373091602164921	0.587003561366326	1	0.976513556271195
54683_at	54683	Prdx5	2	0	0.454114941047833	0.591899181394763	0.853294836474423	1
55949_at	55949	Eef1b2	2	0	0.306139962647237	0.779297975709357	0.890564905646142	1
55978_at	55978	Ift20	2	0	0.102660593131421	0.600720438898899	1	0.500684793838697
55980_at	55980	Impa1	2	0	0.314004931648655	0.845289492387992	1	0.827433588908021
56050_at	56050	Cyp39a1	2	0	0.33519047271024	0.561313734121314	0.798487147503975	1
56088_at	56088	Psmg1	2	0	0.567631152709957	0.81809364981761	0.791272041506159	1
56282_at	56282	Mrpl12	2	0	0.648081895638442	0.897254373544997	0.972877603587292	1
56398_at	56398	1500003O03Rik	2	0	0.544377214308469	0.786727492614673	0.796829882911857	1
56443_at	56443	Arpc1a	2	0	0.544352506727493	0.904603927830304	1	0.944357749506345
56612_at	56612	Pfdn5	2	0	0.510717478372546	0.707683264197703	0.657904094904635	1
57342_at	57342	Parva	2	0	0.370524298614964	0.615880825591356	0.837844428835866	1
57344_at	57344	As3mt	2	0	0.349082729998483	0.52088881020834	0.944987185484478	1
57439_at	57439	Tmem183a	2	0	0.427215223630741	0.689280714623682	0.677583037204551	1
57441_at	57441	Gmnn	2	0	0.322596739620045	1	0.874636886722504	0.839370788220673
57896_at	57896	Krcc1	2	0	0.474557174080665	0.906098260930703	1	0.645794768540962
58248_at	58248	1700123O20Rik	2	0	0.491339666726853	0.905680440356872	1	0.813990957382951
58520_at	58520	0610007P14Rik	2	0	0.308557743904946	0.786949987331329	0.705767012304223	1
59010_at	59010	Sqrdl	2	0	0.35751698771087	0.541979069179554	1	0.999214940241248
59048_at	59048	C1galt1c1	2	0	0.1709342934474	0.622839030984858	1	-0.202265870666254
59126_at	59126	Nek6	2	0	0.53787737138289	1	0.996205314039311	0.981133101181526
595136_at	595136	Ndufs5	2	0	0.341055425695896	0.643734441402495	0.707395217942858	1
60527_at	60527	Fads3	2	0	0.284965324159673	0.718087163956107	0.727405075516437	1
64058_at	64058	Perp	2	0	0.227374902691932	0.60867634751924	1	0.793597114469855
64655_at	64655	Mrps22	2	0	0.292000452100983	0.881929501240159	1	0.861641858798584
64660_at	64660	Mrps24	2	0	0.365556461843611	0.64316886072409	1	0.795308553748617
64833_at	64833	Acot10	2	0	0.340518653274144	0.950004320225956	1	0.561707769709128
64945_at	64945	Cldn12	2	0	0.344582720556468	1	0.842812213052799	0.821162289144087
65105_at	65105	Arl6ip4	2	0	0.39449192402506	0.699143621716403	1	0.762887412570472
652925_at	652925	4930420K17Rik	2	0	0.0558623098384018	1	0.965983241964826	0.81492671014508
66071_at	66071	Ethe1	2	0	0.509086051175225	0.841916925837037	1	0.932736336254599
66075_at	66075	Chchd3	2	0	0.223812730360064	0.683104697254831	1	0.898687820183215
66121_at	66121	Chchd1	2	0	0.307940075137156	0.681310013132375	1	0.801534570350662
66125_at	66125	Sf3b5	2	0	0.722539062363702	1	0.540757855551658	0.779860182917849
66126_at	66126	Elof1	2	0	0.77521519616967	1	0.786283074780253	0.862048738848547
66129_at	66129	1110018J18Rik	2	0	0.227738367924425	0.604133907079205	1	0.979557982310859
66143_at	66143	Eef1e1	2	0	0.735893944171312	1	0.829437760172124	0.741815973347442
66148_at	66148	Dnajc15	2	0	0.311845305290492	0.754683594244273	1	0.879578180792221
66152_at	66152	Uqcr10	2	0	0.410278396802382	0.601704099309665	0.889281919583401	1
66154_at	66154	Tmem14c	2	0	0.46497313007242	0.630185042305989	0.841984828619592	1
66162_at	66162	Bola2	2	0	0.423533147630451	0.714262336990553	0.948503681883295	1
66165_at	66165	Bccip	2	0	0.45448860631417	0.818574293594102	1	0.839058235189511
66200_at	66200	Commd6	2	0	0.756603217852254	0.914832079760372	0.146553978455266	1
66235_at	66235	Eif1ax	2	0	0.185505373755949	0.670256029012299	1	0.589316275724756
66276_at	66276	1810009A15Rik	2	0	0.452191532431455	0.735138269001236	1	0.985415609007145
66291_at	66291	1810030N24Rik	2	0	0.608204278027972	0.846133087692629	1	0.93972842384058
66310_at	66310	Dpy30	2	0	0.417660244026149	0.682669446891302	0.908356634351176	1
66357_at	66357	Ostc	2	0	0.533684216947617	0.796024452485687	0.981327086315303	1
66368_at	66368	Rtcd1	2	0	0.23868467022708	0.750373011791793	1	0.612756873477142
66377_at	66377	Ndufc1	2	0	0.369554455364156	0.730237368835297	0.82825140407338	1
66401_at	66401	Nudt2	2	0	0.242509358086933	0.508127433556089	1	0.725278525275063
66416_at	66416	Ndufa7	2	0	0.497090610661	0.825385311980357	0.86746733735377	1
66448_at	66448	Mrpl20	2	0	0.641719775070813	0.816051509319556	1	0.978218038525943
66462_at	66462	2810428I15Rik	2	0	0.46001715435224	0.692553456571453	0.740021964948565	1
66510_at	66510	Rnf181	2	0	0.302808704557118	0.654521606635818	0.971416036198323	1
66525_at	66525	Timm50	2	0	0.407691009919609	0.669451834326249	0.620802129247208	1
66684_at	66684	Tceal8	2	0	0.329507146410708	0.742206130623125	0.794701752332112	1
66694_at	66694	Uqcrfs1	2	0	0.377410996607389	0.652599773927817	1	0.889961717063417
66701_at	66701	Spryd4	2	0	0.621571936434103	1	0.821210675576928	0.962429691995382
66757_at	66757	Adat2	2	0	0.5996960368046	0.697974729990705	0.8214386487377	1
66834_at	66834	Acot13	2	0	0.365280507457204	0.712453085070645	1	0.882513018173544
66844_at	66844	Ormdl2	2	0	0.35814146023592	0.711630743017736	0.88684770172325	1
66845_at	66845	Mrpl33	2	0	0.313212332207482	0.622401679404713	0.973098114829011	1
66914_at	66914	Vps28	2	0	0.399491026097126	0.524033023677174	0.74497832535664	1
66922_at	66922	Rras2	2	0	0.630224732485023	1	0.900493079289961	0.451882806464126
66994_at	66994	1500031L02Rik	2	0	0.225270536104454	0.646278297891241	0.962943714430883	1
67035_at	67035	Dnajb4	2	0	0.480137588531764	0.949706268663619	1	0.353878083914299
67046_at	67046	Tbc1d7	2	0	0.595052413765673	0.922520191991359	0.888662509950927	1
67091_at	67091	Trappc6a	2	0	0.620259169585997	0.947153178418671	0.76516314987033	1
67115_at	67115	Rpl14	2	0	0.427336735446316	0.627002220819964	1	0.865165003974749
67130_at	67130	Ndufa6	2	0	0.470809201416929	0.778492692524313	1	0.654396880908798
67168_at	67168	Lpar6	2	0	0.468125006857523	0.708253778827782	0.879565914499612	1
67171_at	67171	Dram2	2	0	-0.0690102209342894	0.500820319552377	1	0.756685101483726
67199_at	67199	Pfdn1	2	0	0.466552156224981	0.649851676008171	0.811934908313352	1
67210_at	67210	Gatad1	2	0	0.536442613729755	0.832547857593726	0.922811152555009	1
67226_at	67226	Tmem19	2	0	0.103002852124563	0.646004643311663	1	0.913563711946291
67266_at	67266	Fam69a	2	0	0.285661144555327	0.667099796371901	1	0.822910724158993
67397_at	67397	Erp29	2	0	0.660810208465372	0.981466224299407	1	0.896403163942396
67399_at	67399	Pdlim7	2	0	0.474810291252468	0.73776688803879	0.77062621859351	1
67444_at	67444	Ilkap	2	0	0.704171906363249	1	0.670049233002989	0.702508231883106
67469_at	67469	Abhd5	2	0	0.387184279166968	0.749620377222211	1	0.900847560547884
67529_at	67529	Fgfr1op2	2	0	0.319478933156217	0.689807768522838	1	0.315969655971606
67542_at	67542	Cog6	2	0	0.483606468771746	0.865327065430039	1	0.86090937251294
67603_at	67603	Dusp6	2	0	0.154783493389414	1	0.940278862169705	0.968851284708667
67695_at	67695	Ost4	2	0	0.539569859101935	0.816490298263312	1	0.957429700892178
67712_at	67712	Slc25a37	2	0	0.331204002753278	0.617125963291225	0.839535805390629	1
67863_at	67863	Slc25a11	2	0	0.480607232972027	0.630142892069123	0.650533531507089	1
67892_at	67892	1810063B05Rik	2	0	0.373268715193241	0.830228493260937	1	0.667498564625067
67941_at	67941	Rps27l	2	0	0.434063221297921	0.79302197386211	0.969218345631407	1
67955_at	67955	Sugt1	2	0	0.456694107833402	0.778139145367506	0.829183114771945	1
68002_at	68002	1110058L19Rik	2	0	0.176939397432272	0.506577181968697	0.991093097104868	1
68032_at	68032	Tmem85	2	0	0.385837937284728	0.689074795840725	1	0.914545115859065
68036_at	68036	Zfp706	2	0	0.330913563018349	0.923098450463869	1	0.658290217593738
68115_at	68115	9430016H08Rik	2	0	0.540366409599373	1	0.858009789890308	0.592940183935189
68240_at	68240	Rpa3	2	0	0.444790151840301	0.859938659601598	0.889897397270244	1
68291_at	68291	Mto1	2	0	0.364212417704721	0.597090341909377	1	0.711696186024295
68501_at	68501	Nsmce2	2	0	0.624010346135293	1	0.868657759412066	0.823683462176943
68520_at	68520	Zfyve21	2	0	0.541144157474296	0.967184851521991	1	0.979569135887522
68634_at	68634	Tm2d3	2	0	0.466708251798595	0.643485689087854	0.721924879626279	1
68755_at	68755	Cgrrf1	2	0	0.606489393020257	0.92554416069618	0.756246740867203	1
68758_at	68758	Abhd11	2	0	0.420659815600035	0.661948354343262	0.90977831517367	1
68839_at	68839	Ankrd46	2	0	0.372186145123678	0.996934658513645	0.889171864118372	1
68944_at	68944	Tmco1	2	0	0.358905734885709	0.683478249432552	1	0.954605425355511
68971_at	68971	1500001M20Rik	2	0	0.320521548113441	0.642308183497318	1	0.924464107970182
69221_at	69221	2410006H16Rik	2	0	0.294474893762109	0.634152759972515	1	0.691683596656153
69456_at	69456	Commd10	2	0	0.246198723182953	0.799418719096623	0.675169677327768	1
69585_at	69585	Hfe2	2	0	0.118310524737267	0.69776524716013	1	0.762277335497763
69666_at	69666	Psmg4	2	0	0.48606931482911	0.891167887948427	1	0.75646518539328
69742_at	69742	Tm2d2	2	0	0.262711393301637	0.617092579065263	1	0.90937312752404
69836_at	69836	Pla2g12b	2	0	0.323943244102764	0.57277441589909	1	0.683928441024563
70025_at	70025	Acot7	2	0	0.351658237176355	0.659488920664809	0.909845430550831	1
70160_at	70160	Vps36	2	0	0.448233917044419	0.775262572412092	0.786274752783886	1
70291_at	70291	2510049J12Rik	2	0	0.531608958642472	0.801364090435952	0.933393638806165	1
70396_at	70396	Asnsd1	2	0	0.678161400348567	0.936349987454239	1	0.996535405772488
70737_at	70737	Cgn	2	0	0.106356330601035	0.660703413309517	0.809673227866909	1
70789_at	70789	Kynu	2	0	-0.0545504357249326	0.6232144286318	1	0.899212004486603
71797_at	71797	Chst13	2	0	0.387659055166912	0.791242966830198	1	0.790489222598553
72058_at	72058	Igsf5	2	0	0.399789943843956	0.809680344167075	1	0.72162424736438
72265_at	72265	Tram1	2	0	0.293250527947214	0.660880879719574	1	0.936969088028588
72479_at	72479	Hsdl2	2	0	0.0181958508724334	0.579917604328339	1	0.991747750922391
72654_at	72654	Ccdc12	2	0	0.425489312473054	0.841299987121954	0.622970123020568	1
72657_at	72657	2700094K13Rik	2	0	0.439927689749065	0.561741759779005	0.842171583872166	1
72692_at	72692	Hnrpll	2	0	0.0335538670612538	0.490832759066613	1	0.654463460514749
72787_at	72787	Tmem48	2	0	0.306245498864031	0.578133902217752	0.925129610324964	1
72900_at	72900	Ndufv2	2	0	0.417041924982937	0.821238185873844	0.869369449566818	1
72931_at	72931	Swi5	2	0	0.402902659302208	0.632417147919914	0.817866997563816	1
73830_at	73830	Eif3k	2	0	0.512971730034455	0.684537012640643	0.499974579681413	1
74122_at	74122	Tmem43	2	0	0.73015733575764	1	0.499746528579537	0.633436183129967
74196_at	74196	Ttc27	2	0	0.552883900225229	0.819354297302306	1	0.822492042748661
74776_at	74776	Ppa2	2	0	0.330069731984466	0.577331310638415	0.804301422672193	1
74840_at	74840	Manf	2	0	0.562069079103589	1	0.382457438351739	0.675841986814388
75398_at	75398	Mrpl32	2	0	0.438078997458156	0.933795413493594	1	0.621845257999276
75422_at	75422	Mettl5	2	0	0.255785686594439	0.867883081221763	0.868026980150732	1
75698_at	75698	Fam35a	2	0	0.433359156260931	0.77147935278671	1	0.469105583636558
75805_at	75805	Nln	2	0	0.480103911394528	1	0.974915125364191	0.420847899925743
75909_at	75909	Vmp1	2	0	0.442217835436843	0.73959350543562	0.950714395302316	1
76551_at	76551	Ccdc6	2	0	0.292717807494561	0.627935320923316	0.7824479757094	1
76561_at	76561	Snx7	2	0	0.268525012577841	0.617954033635851	1	0.901629056411596
76614_at	76614	Immt	2	0	0.569152762633659	0.763482478950676	0.551121388887576	1
76740_at	76740	Efr3a	2	0	0.327744446160601	0.935232288009665	1	0.774922567704698
76826_at	76826	Nubpl	2	0	0.162365585070247	0.613300639914478	1	0.964294802627294
76846_at	76846	Rps9	2	0	0.396815264213928	0.708473843158913	0.663252490996963	1
76863_at	76863	Dcun1d5	2	0	0.467171402358315	0.990140045425878	1	0.812135833440629
76890_at	76890	Memo1	2	0	0.179157141225585	0.659407691196298	1	0.614678459662014
77032_at	77032	2610029I01Rik	2	0	0.0677259811608482	0.506843645945051	1	0.843369214225932
77862_at	77862	Thyn1	2	0	0.472484973742797	0.675002676165424	1	0.802772765058054
78088_at	78088	Ankrd56	2	0	0.535905490087106	0.987832303171965	1	0.879107497826647
78304_at	78304	Lsmd1	2	0	0.343997277677135	0.686130497672565	0.985279662215559	1
80286_at	80286	Tusc3	2	0	0.554448524596301	1	0.917891079111298	0.911264757935004
83768_at	83768	Dpp7	2	0	0.454217408618598	0.641780151706731	0.781363142428623	1
89867_at	89867	Sec16b	2	0	0.449638235495964	1	0.666824233172772	0.480607706485239
93684_at	93684	Sep15	2	0	0.164667959159402	0.59082998106244	0.968569691196233	1
94065_at	94065	Mrpl34	2	0	0.630383593815189	0.938495818320339	0.716501417594005	1
94067_at	94067	Mrpl43	2	0	0.423103546890163	0.70624773175095	0.911715183477583	1
98711_at	98711	Rdh10	2	0	0.0964288328222364	0.691879875638748	1	0.677857802626912
100502715_at	NA	NA	3	0	0.103466178292697	0.33818628221199	1	0.707391686154468
103161_at	103161	Apof	3	0	0.331477029863801	0.406024617915079	0.639801547760739	1
105348_at	105348	Golm1	3	0	0.150850322878534	0.234275388061312	0.774703643833854	1
105387_at	105387	Akr1c14	3	0	-0.114495485880447	0.345338057613646	1	0.612821317714338
106581_at	106581	Itfg3	3	0	0.250211917323355	0.369602240626964	0.541142801495984	1
107765_at	107765	Ankrd1	3	0	-0.0748390696147727	0.184463289411099	0.367817802562543	1
108014_at	108014	Srsf9	3	0	0.269133420266448	0.527346271579283	0.591829468826559	1
108902_at	108902	B3gnt1	3	0	0.304729690718708	0.548232157696059	0.698150259667024	1
109731_at	109731	Maob	3	0	0.0861085112392446	0.389103445515642	0.830174065325159	1
110006_at	110006	Gusb	3	0	0.293334653815726	0.506419095929602	0.563890437018943	1
110094_at	110094	Phka2	3	0	0.064083476319193	0.345941464362767	1	0.830012850096265
110119_at	110119	Mpi	3	0	0.289326319580164	0.447624327798821	0.635950257629877	1
110173_at	110173	Manba	3	0	-0.0591430481069962	0.489258294961758	0.780486691812429	1
110460_at	110460	Acat2	3	0	-0.0763193877781059	0.2988005955473	1	0.735745505145929
114584_at	114584	Clic1	3	0	0.469449586461758	0.387860254133538	0.522568126281591	1
11477_at	11477	Acvr1	3	0	0.135688959798915	0.321044612988751	0.323554358354356	1
11576_at	11576	Afp	3	0	-0.0846710428357884	0.254342531245342	0.403395120529808	1
11593_at	11593	Aga	3	0	0.227980950856333	0.428210029211459	0.942024166422531	1
11668_at	11668	Aldh1a1	3	0	0.187255356280464	0.487606281612371	0.913616520050517	1
11671_at	11671	Aldh3a2	3	0	0.276554104496087	0.430549432755389	0.801291690896404	1
117109_at	117109	Pop5	3	0	0.378662951737871	0.375028543741767	0.700997020650552	1
11745_at	11745	Anxa3	3	0	0.194066447737101	0.435060846539537	0.782669276703772	1
11749_at	11749	Anxa6	3	0	0.519479665970105	0.436156600831114	0.285083128178944	1
11797_at	11797	Birc2	3	0	-0.0353245055783276	0.349898213597983	1	0.976599134726847
11820_at	11820	App	3	0	0.229045546354989	0.552526433539586	0.707407315334054	1
11853_at	11853	Rhoc	3	0	0.477811583591335	0.363512723124477	0.0113996278713258	1
11981_at	11981	Atp9a	3	0	0.261212085994222	0.299898470680683	0.260695143691387	1
11983_at	11983	Atpif1	3	0	0.201760582521988	0.399539578057157	0.379562470566402	1
12091_at	12091	Glb1	3	0	0.217187379640825	0.526208498152642	0.752803349197275	1
12192_at	12192	Zfp36l1	3	0	0.0377964339685027	0.371968342241346	0.550182402194841	1
12257_at	12257	Tspo	3	0	0.171805631016882	0.388742188623282	0.638412673993556	1
12336_at	12336	Capns1	3	0	0.450666340377067	0.540069989830602	0.669244589160496	1
12345_at	12345	Capzb	3	0	0.506597828991468	0.628010337479859	0.43154196671565	1
12370_at	12370	Casp8	3	0	0.264978547953189	0.559941700217852	0.430885321912764	1
12388_at	12388	Ctnnd1	3	0	0.285848393823593	0.738628578779866	0.34969476525771	1
12443_at	12443	Ccnd1	3	0	-0.0588910485876604	0.0339015709989195	0.0316436478992808	1
12476_at	12476	Cd151	3	0	0.0989142542488005	0.255849990381067	0.528268259946286	1
12520_at	12520	Cd81	3	0	0.302132304080172	0.519234337232019	0.751973877211561	1
12527_at	12527	Cd9	3	0	0.31812538548194	0.586936326021672	0.532658397696331	1
12894_at	12894	Cpt1a	3	0	-0.0279426491974475	0.324938928590177	0.600522328129993	1
13007_at	13007	Csrp1	3	0	0.355007047895899	0.532434265009344	0.205238441338359	1
13008_at	13008	Csrp2	3	0	0.0764589457653809	0.291291720159312	0.657134121280064	1
13010_at	13010	Cst3	3	0	0.314826890822853	0.505782704837216	0.598177430238703	1
13033_at	13033	Ctsd	3	0	0.439461485652375	0.608665044268538	0.50358786345425	1
13135_at	13135	Dad1	3	0	0.360732522089896	0.555755187409487	0.650440706366412	1
13200_at	13200	Ddost	3	0	0.160841157832888	0.495572089276716	0.340498624302466	1
13353_at	13353	Dgcr6	3	0	0.360014039399575	0.474414249439453	0.531570133762623	1
13511_at	13511	Dsg2	3	0	0.295284381993409	0.524042234805035	0.767296113883188	1
13809_at	13809	Enpep	3	0	-0.0456038091270676	0.04056874146509	0.296006353614278	1
14263_at	14263	Fmo5	3	0	0.0749127703868873	0.41392446588489	1	0.834314458760219
14373_at	14373	G0s2	3	0	0.306763022398397	0.491151131727541	0.650199199326447	1
14381_at	14381	G6pdx	3	0	0.0109403503376925	0.111644085403761	0.470042361031999	1
14456_at	14456	Gas6	3	0	0.256618883485524	0.704584777258396	0.618120908583882	1
14735_at	14735	Gpc4	3	0	0.0135522082690142	0.225803481818983	0.511721481088192	1
14739_at	14739	S1pr2	3	0	-0.0278165781206044	0.0557565254373058	0.651348233992549	1
14792_at	14792	Lpcat3	3	0	0.377756538611171	0.471123398763814	0.515031354512801	1
14825_at	14825	Cxcl1	3	0	-0.696703296407224	-0.42531331092485	0.232605955706603	1
14858_at	14858	Gsta2	3	0	-0.134607089865684	0.32992161724162	0.861252972862111	1
14866_at	14866	Gstm5	3	0	0.36327256205903	0.545186272354818	0.673732582692102	1
14867_at	14867	Gstm6	3	0	0.313715677012905	0.514783435581303	-0.0445616106956619	1
14872_at	14872	Gstt2	3	0	0.025996188001976	0.171819066778349	0.376354903556498	1
14923_at	14923	Guk1	3	0	0.44117873063178	0.52659979417783	0.44955607061552	1
15903_at	15903	Id3	3	0	-0.0442774040533716	-0.00429172787110878	0.100256198900375	1
15926_at	15926	Idh1	3	0	0.0935554837411015	0.429308562161871	0.766336406408263	1
15937_at	15937	Ier3	3	0	0.165240269159322	0.228426777592343	0.352052250872386	1
15945_at	15945	Cxcl10	3	0	-0.267964609545015	-0.162758283830049	0.218351291042975	1
15980_at	15980	Ifngr2	3	0	0.252799443150366	0.445042607588688	0.302272614379445	1
16007_at	16007	Cyr61	3	0	0.140524854198331	0.569019583047608	0.352671140701743	1
16155_at	16155	Il10rb	3	0	0.194088510142014	0.402753349895326	0.518702541172755	1
16362_at	16362	Irf1	3	0	0.194356771427783	0.37800643136747	0.6339679136742	1
16419_at	16419	Itgb5	3	0	0.215089030466845	0.340764565052164	0.824046496270308	1
16423_at	16423	Cd47	3	0	0.155765658159041	0.436851424165143	0.714895219858084	1
16432_at	16432	Itm2b	3	0	0.312131757638572	0.521413785375435	0.747973593240145	1
16852_at	16852	Lgals1	3	0	0.0313386273842266	0.133967306230037	0.451171817712451	1
16854_at	16854	Lgals3	3	0	0.225943339396147	0.443425953304151	0.599214127734232	1
16913_at	16913	Psmb8	3	0	0.248806155999072	0.392007802916177	0.419368288476138	1
17060_at	17060	Blnk	3	0	0.177632408914655	0.514676814359372	0.797861824814441	1
17155_at	17155	Man1a	3	0	0.167580523954527	0.387769263194443	0.646255469105158	1
17195_at	17195	Mbl2	3	0	-0.110335099748479	0.118989305690375	0.613184732982807	1
17218_at	17218	Mcm5	3	0	0.152554222775048	0.376672891392747	0.650075761304887	1
17304_at	17304	Mfge8	3	0	0.115716131410392	0.413161466496979	0.42620191532545	1
17476_at	17476	Mpeg1	3	0	-0.041489337071782	0.0173965209622855	0.412878799882264	1
17698_at	17698	Msn	3	0	0.128659613314176	0.285454629073195	0.416569199408713	1
17766_at	17766	Nudt1	3	0	0.439000301381304	0.357800356442194	0.591141437863121	1
17846_at	17846	Commd1	3	0	0.244670653325007	0.537812789324693	0.725351752429834	1
18003_at	18003	Nedd9	3	0	0.0322258328224072	0.0753083002487716	0.412554801063254	1
18037_at	18037	Nfkbie	3	0	-0.163856639791653	0.0619812147103001	0.501280335034302	1
18073_at	18073	Nid1	3	0	0.241139741398152	0.473807987817842	0.643375939102139	1
18105_at	18105	Nqo2	3	0	0.108611812119996	0.402234280343261	1	0.960736638579301
18115_at	18115	Nnt	3	0	-0.198216550614717	0.0708562419303491	0.364991682329703	1
18400_at	18400	Slc22a18	3	0	0.28951412333925	0.430903355812902	0.360955160805908	1
19063_at	19063	Ppt1	3	0	0.260945640211257	0.3308012649412	0.560504005554828	1
19128_at	19128	Pros1	3	0	0.132894760953028	0.496717108573066	0.733137572689488	1
19171_at	19171	Psmb10	3	0	0.322934700074455	0.329049771485005	0.432874808639082	1
19186_at	19186	Psme1	3	0	0.311680664250716	0.393414095263943	0.706064526942733	1
192176_at	192176	Flna	3	0	0.409566853716396	0.574583069219676	0.201840762365939	1
19294_at	19294	Pvrl2	3	0	0.0687219830087203	0.452538244791611	0.709498250117386	1
192970_at	192970	Dhrs11	3	0	0.239767618060975	0.338212621539346	0.535998760448796	1
19376_at	19376	Rab34	3	0	0.0312182946633459	0.058430222621844	0.516386376527237	1
19659_at	19659	Rbp1	3	0	-0.0263113894008607	-0.225925212412904	-0.17996356421709	1
19729_at	19729	Slc50a1	3	0	0.0390058026753241	0.251483339151035	0.335661787999262	1
20196_at	20196	S100a13	3	0	0.286271716912732	0.419042016698402	0.736898210456267	1
20200_at	20200	S100a6	3	0	0.134373849321957	0.414717851572443	0.628060859131117	1
20296_at	20296	Ccl2	3	0	-0.137478861953629	-0.010899363283783	0.403706623809873	1
20440_at	20440	St6gal1	3	0	-0.105170031636675	0.0616411988901671	0.723071061926666	1
20443_at	20443	St3gal4	3	0	0.384275387188586	0.346904223076021	-0.0119353233208422	1
20502_at	20502	Slc16a2	3	0	-0.101374847351093	-0.0362899288481177	0.35430920859582	1
20719_at	20719	Serpinb6a	3	0	0.189319530765428	0.360295217909825	0.538955852671726	1
20733_at	20733	Spint2	3	0	0.305607286877726	0.433576889941965	0.525041400097915	1
20750_at	20750	Spp1	3	0	0.0108189605092386	0.177201858457587	0.643156833065662	1
208177_at	208177	Phldb2	3	0	-0.510794997132836	0.355159726946032	0.985784351148868	1
209558_at	209558	Enpp3	3	0	0.0101043704520469	0.157573319145369	0.382976378351722	1
211389_at	211389	Suox	3	0	0.125307179251904	0.188231371445249	0.0794354061575175	1
21346_at	21346	Tagln2	3	0	0.38313780176164	0.456171922219213	0.522118578501357	1
21351_at	21351	Taldo1	3	0	0.382076458154113	0.467601926983542	0.583644214072345	1
213603_at	213603	Slc44a3	3	0	-0.0279515435205195	0.283271578430955	0.572349657727816	1
21401_at	21401	Tcea3	3	0	0.0530743294993839	0.161267057229177	0.60062109033648	1
214917_at	214917	Fam173a	3	0	0.279482877275079	0.345233668907857	0.400393870948827	1
215201_at	215201	Trmt2b	3	0	0.0813525482510772	0.277695247826335	0.610520547975389	1
216136_at	216136	Ilvbl	3	0	0.333054487941835	0.410184995590313	0.720768764144897	1
21672_at	21672	Prdx2	3	0	0.194148987226834	0.45590045317024	0.640023498139007	1
21681_at	21681	Thoc4	3	0	0.283639196070233	0.747848480869248	0.487925970008915	1
216820_at	216820	Dhrs7b	3	0	0.265149619921076	0.447907984488027	0.526505045639854	1
21815_at	21815	Tgif1	3	0	0.22910516899886	0.33577347433228	0.44279648708709	1
219072_at	219072	Haus4	3	0	0.237571376216793	0.431615953147463	0.504525239784643	1
21928_at	21928	Tnfaip2	3	0	-0.0702444158693525	0.134075718119295	0.286472588301037	1
21929_at	21929	Tnfaip3	3	0	-0.113446203040774	-0.0218039696218176	0.339001021920979	1
22004_at	22004	Tpm2	3	0	0.226054101868949	0.459021051187754	0.778551914031629	1
22084_at	22084	Tsc2	3	0	0.383162863057053	0.502488716920842	0.596217116101372	1
22275_at	22275	Urod	3	0	0.0614669124236691	0.161134135963908	0.434757010200516	1
22323_at	22323	Vasp	3	0	0.157528362786498	0.75706169093917	0.0107525305720068	1
22350_at	22350	Ezr	3	0	0.346783887167036	0.420813125522205	0.558639271217052	1
22352_at	22352	Vim	3	0	0.288445031404022	0.531559816276391	0.672602985571068	1
22361_at	22361	Vnn1	3	0	0.0359075130370996	0.223543245140717	0.622271373844127	1
225845_at	225845	Pla2g16	3	0	-0.00999639673766308	-0.0172202960115974	0.155151131788669	1
22596_at	22596	Xrcc5	3	0	0.247806189943153	0.54748633031565	0.683950324205356	1
226090_at	226090	Ermp1	3	0	-0.0305515837161842	0.0637189537025319	0.635681673467515	1
22619_at	22619	Siae	3	0	0.134430797626967	0.167516193353939	0.500364180153438	1
226255_at	226255	Atrnl1	3	0	-0.0769978441738566	0.140345780302803	0.567518814890407	1
226422_at	226422	Rab7l1	3	0	-0.012310067816381	0.270827493570109	0.819619107549007	1
226646_at	226646	Ndufs2	3	0	0.232356656164889	0.320421061537346	0.812340974173693	1
226654_at	226654	Tstd1	3	0	-0.29534330954653	-0.08648782389285	0.402809368519642	1
227620_at	227620	Uap1l1	3	0	0.266799608018519	0.496744145104331	0.519411325841548	1
227700_at	227700	Sh3glb2	3	0	0.387874184904143	0.285894561692488	0.636495995014803	1
229302_at	229302	Tm4sf4	3	0	0.241456897991512	0.485348938916067	0.66621178055806	1
230584_at	230584	Yipf1	3	0	0.470617126530202	0.475162325849987	0.446021885292713	1
232906_at	232906	Grlf1	3	0	0.271827784513183	0.467328248383519	0.658220656141789	1
233575_at	233575	Pgap2	3	0	0.468278488885537	0.263122528565512	0.0316506702288223	1
234384_at	234384	Mpv17l2	3	0	0.213569023109762	0.34675361425953	0.416290981865886	1
234407_at	234407	Glt25d1	3	0	0.376922163618544	0.418140155162828	0.349879407339072	1
235041_at	235041	Kank2	3	0	0.0984484108055227	0.557063830806722	0.587887845283012	1
23827_at	23827	Bpnt1	3	0	0.0400705150693887	0.425516508683205	0.829850048708179	1
23971_at	23971	Papss1	3	0	0.136255350693816	0.342743301490463	0.849024785872896	1
24108_at	24108	Ubd	3	0	0.12758742093007	0.415845823487214	0.645421708547117	1
242960_at	242960	Fbxl5	3	0	-0.172669227859482	0.62619710583062	0.782056187385818	1
245828_at	245828	Trappc1	3	0	0.323292700766834	0.525022220353509	0.680100543649091	1
268396_at	268396	Sh3pxd2b	3	0	-0.0205584800388052	0.280287247016796	0.564365028421274	1
26893_at	26893	Cops6	3	0	0.297938632023989	0.407041955623323	0.130993932170234	1
269823_at	269823	Pon3	3	0	0.140700607940507	0.506517433468105	0.86512497834934	1
269951_at	269951	Idh2	3	0	0.252966945592761	0.419879006413935	0.648193434545349	1
27055_at	27055	Fkbp9	3	0	0.0536379698712992	0.374841490824737	0.701569596733098	1
27061_at	27061	Bcap31	3	0	0.233514677264219	0.153671496341014	0.382259502091603	1
28084_at	28084	Vps25	3	0	0.465595277800552	0.601264910368449	0.26650178823895	1
30853_at	30853	Mlf2	3	0	0.738639543770817	0.705160481523956	0.175872492768096	1
317717_at	317717	Sec22a	3	0	0.290242391382915	0.635761664538003	0.666191664667732	1
319660_at	319660	Agmo	3	0	0.136445046819285	0.40021315967002	0.541033829806273	1
319953_at	319953	Ttll1	3	0	0.235878315745447	0.265720086308099	0.233349107772218	1
331535_at	331535	Serpina7	3	0	0.0208927393201404	0.335143458563827	0.769484532063908	1
380712_at	380712	Tlcd2	3	0	0.870764152927459	0.686500500997939	0.171001691205773	1
433256_at	433256	Acsl5	3	0	0.144253988035263	0.412471870671538	0.914501543763068	1
50768_at	50768	Dlc1	3	0	0.0269228933447729	0.275233678575227	0.52093094038923	1
52585_at	52585	Dhrs1	3	0	0.33182961637496	0.553224954181619	0.531777811262369	1
53860_at	53860	Sept9	3	0	0.259342547671348	0.563772990350976	0.449901121287285	1
54132_at	54132	Pdlim1	3	0	0.164618983399473	0.0941861961233256	0.394309561092134	1
54135_at	54135	Lsr	3	0	0.372509406558302	0.538475221860769	0.479407321597995	1
54384_at	54384	Mtmr7	3	0	-0.0416603780039364	0.363249496867689	0.510084580682115	1
54608_at	54608	Abhd2	3	0	0.272887256390063	0.304802049163482	0.26260933979228	1
56292_at	56292	Naa10	3	0	0.410036808391503	0.445020173281815	0.350823550480435	1
56348_at	56348	Hsd17b12	3	0	0.334752325799567	0.524962352442206	0.627134521666355	1
56454_at	56454	Aldh18a1	3	0	0.164485840792662	0.524226209660037	0.64367633371769	1
56489_at	56489	Ikbke	3	0	-0.157276463651713	-0.275753049521181	-0.229721498147502	1
56516_at	56516	Rbms2	3	0	-0.0905825607195783	0.0721532930411659	0.6615551794175	1
56693_at	56693	Crtap	3	0	-0.0138146176241177	0.537962603783098	0.642877056296883	1
56695_at	56695	Pnkd	3	0	0.0161856003957259	0.194489201746981	0.621370207327923	1
56726_at	56726	Sh3bgrl	3	0	-0.211721395089566	0.40591038169932	1	0.800833031217834
57279_at	57279	Slc25a20	3	0	-0.0494008582287786	0.222492273191697	0.673857462704836	1
59008_at	59008	Anapc5	3	0	0.184356338782425	0.248711557442437	0.439325713963996	1
620016_at	620016	Gm12669	3	0	0.214136407761121	0.758165384557346	0.58000762727622	1
622404_at	622404	Ccdc107	3	0	0.208264877848169	0.586198912358117	0.782397107762287	1
641376_at	641376	Tomm40l	3	0	0.206212708786048	0.490936234262307	0.622531757738455	1
64294_at	64294	Itm2c	3	0	0.250191592675767	0.276518987356037	0.377204143219792	1
65963_at	65963	Tmem176b	3	0	0.339736172176043	0.450992358848907	0.736208843682151	1
65972_at	65972	Ifi30	3	0	0.171032053523655	0.19489438741556	0.420199246057889	1
66058_at	66058	Tmem176a	3	0	0.334067645724844	0.530480827240393	0.691284670299379	1
66073_at	66073	Txndc12	3	0	0.303627198056548	0.519560924747466	0.424532914008282	1
66102_at	66102	Cxcl16	3	0	0.117998618226808	0.181955092216105	0.572725111566402	1
66120_at	66120	Fkbp11	3	0	0.279942711445071	0.491062932190493	0.61984565842625	1
66179_at	66179	1110031I02Rik	3	0	0.0366643544229928	0.377101677166808	0.57379067866419	1
66199_at	66199	Commd4	3	0	0.27260432814886	0.526239894526975	0.785329860269417	1
66245_at	66245	Hspbp1	3	0	0.513961509063515	0.734059223133583	0.290998537354894	1
66248_at	66248	Alg5	3	0	0.251256370862997	0.428842270337257	0.667515498741604	1
66253_at	66253	Aig1	3	0	0.154838070911402	0.421852061519264	0.504265746008122	1
66257_at	66257	Nicn1	3	0	0.109656983059624	0.328415897427587	0.489998488767776	1
66273_at	66273	1810020D17Rik	3	0	0.00617534428016373	0.141226778655628	0.749279592509428	1
66320_at	66320	Tmem208	3	0	0.313170345838491	0.41406608414467	0.46535304740552	1
66333_at	66333	Aqp11	3	0	0.27867398261983	0.424707797435847	0.629662581803994	1
66375_at	66375	Dhrs7	3	0	0.184719686548433	0.307772082768693	0.514826212808635	1
66395_at	66395	Ahnak	3	0	0.0571954991949102	0.398479329493951	0.596166022182255	1
66422_at	66422	Dctpp1	3	0	0.129642063731686	0.247857097811685	0.620401462899497	1
66455_at	66455	Cnpy4	3	0	0.247643600492045	0.44315153027285	0.668440261076879	1
66706_at	66706	Ndufaf3	3	0	0.175401806821934	0.229227558854597	0.501797037540451	1
66734_at	66734	Map1lc3a	3	0	0.363033332668724	0.572834142181625	0.461916752127682	1
66916_at	66916	Ndufb7	3	0	0.362996593938133	0.457846015900662	0.689812725420806	1
66972_at	66972	Slc25a23	3	0	0.203461298277418	0.241746362762183	0.553715903160316	1
67016_at	67016	Tbc1d2b	3	0	-0.0033644804014786	0.256880712843351	0.595275314245043	1
67017_at	67017	2010011I20Rik	3	0	-0.0527426156383101	0.245908554849513	0.270128165405367	1
67042_at	67042	Ift27	3	0	0.0894561121983701	0.0868750259687148	0.400001723841347	1
67103_at	67103	Ptgr1	3	0	-0.114237258266584	0.0976057356552434	0.405801075980053	1
67217_at	67217	2810055F11Rik	3	0	0.11917633720167	0.340387607224783	0.869800317990253	1
67286_at	67286	Rabl5	3	0	0.386235844507085	0.456322189601896	0.413464336393827	1
67458_at	67458	Ergic1	3	0	0.133414875768176	0.586849053515138	0.72366309281637	1
67468_at	67468	Mmd	3	0	0.218743446753873	0.500879134596313	0.789597463445746	1
67803_at	67803	Limd2	3	0	0.015744308350211	-0.0155807553495525	0.288521427145635	1
67836_at	67836	Wdr83	3	0	0.359390635340978	0.266680638116255	0.358547236789964	1
67898_at	67898	Pef1	3	0	0.550285089048742	0.713692823223046	0.0906382050379642	1
67905_at	67905	Ppm1m	3	0	0.125730608391559	0.290884178247728	0.736496126654341	1
67916_at	67916	Ppap2b	3	0	0.08135678071162	0.326844317138295	0.586152230401635	1
68212_at	68212	Tmbim4	3	0	0.51752057811097	0.578872701701747	0.528411716589853	1
68250_at	68250	Fam96a	3	0	0.381775960476887	0.730371003320587	0.41590716817512	1
68251_at	68251	5430437P03Rik	3	0	0.327656063530227	0.354218470210127	0.707806745660154	1
68355_at	68355	2010204K13Rik	3	0	0.456440511053992	0.521614951524941	0.374227285130207	1
69029_at	69029	1500032L24Rik	3	0	0.277007826117551	0.352585073501497	0.644551243849289	1
69068_at	69068	1810011O10Rik	3	0	0.111798124313732	0.172335666820502	0.447034777791256	1
69094_at	69094	Tmem160	3	0	0.0556215416288208	0.444486683930385	0.489236797358477	1
69156_at	69156	Comtd1	3	0	0.243514860681503	0.46141114812932	0.504883290621829	1
69219_at	69219	Ddah1	3	0	-0.0452361132125235	0.139655789971653	0.624122866321139	1
69487_at	69487	2310003L22Rik	3	0	0.247287678641471	0.496579733312021	0.662495810137163	1
69550_at	69550	Bst2	3	0	0.370083254955793	0.450223353363919	0.555112760571841	1
70358_at	70358	Steap1	3	0	-0.000186585038917976	0.0434935089597235	0.247395280122207	1
70420_at	70420	2610034B18Rik	3	0	0.172739341763514	0.428502278863668	0.497386645377164	1
70478_at	70478	Mipep	3	0	0.0979349180755564	0.380524610538619	0.726672134084368	1
70544_at	70544	5730437N04Rik	3	0	0.40297562809471	0.663282250287437	0.311244371767569	1
71522_at	71522	Ggt6	3	0	-0.0194246383112092	0.404145917518007	0.67660838417941	1
71817_at	71817	Tmem50a	3	0	-0.19597377063093	-0.129117014730599	0.14786556276204	1
71914_at	71914	Antxr2	3	0	0.121278869132072	0.511027822837055	0.684966092444152	1
71999_at	71999	Fbxo22	3	0	-0.0237218755271552	0.45740457298736	0.788246684881423	1
72027_at	72027	Slc39a4	3	0	0.358443742226118	0.552954825111099	0.716880131900004	1
72043_at	72043	Sulf2	3	0	0.137286720799552	0.264478356856938	0.538323615791386	1
72181_at	72181	Nsun4	3	0	0.068000357953523	0.459493497740827	0.589599514187006	1
72275_at	72275	2200002D01Rik	3	0	0.392175586574533	0.610124283960234	0.554366071845136	1
72281_at	72281	Sh2d4a	3	0	0.300240848893894	0.428055819627131	0.756026379589582	1
72368_at	72368	2310045N01Rik	3	0	0.166590298243003	0.170054888009254	0.374939503214496	1
73723_at	73723	Sh3bgrl3	3	0	0.175419406973199	0.387235800406164	0.625782932649759	1
73724_at	73724	Mcee	3	0	0.183707370334901	0.397784768246366	0.594235847231286	1
73737_at	73737	1110008P14Rik	3	0	0.311067339634816	0.548133325778247	0.447366836444948	1
74114_at	74114	Crot	3	0	-0.392397913341426	0.239512541481289	1	0.932573261128516
74137_at	74137	Nuak2	3	0	0.191341629792734	0.3132489064508	0.49113497787775	1
74175_at	74175	Crct1	3	0	0.224251159951451	0.330249951238391	0.534079312056423	1
74653_at	74653	4930444A02Rik	3	0	-0.0210691546986363	0.247380697464721	0.701629194005084	1
77559_at	77559	Agl	3	0	0.14546120733857	0.467823039216653	0.515578439694161	1
77582_at	77582	Mboat7	3	0	-0.129996340859263	0.305636451626434	0.727529071957746	1
80859_at	80859	Nfkbiz	3	0	-0.469972795963539	-0.349410635971761	-0.0174481418626618	1
83669_at	83669	Wdr6	3	0	0.164917978026968	0.315946388915261	0.560695796045037	1
93692_at	93692	Glrx	3	0	0.594841940285682	1	-0.320842035487039	0.600238363468815
94181_at	94181	Nans	3	0	0.0327903145242596	0.183295612199412	0.174874066361674	1
94275_at	94275	Maged1	3	0	0.415988780843022	0.546633327899182	0.618792635855323	1
98878_at	98878	Ehd4	3	0	0.0653844712485444	0.538812705099796	0.818128185009649	1
100503921_at	100503921	Gm19966	4	0	-0.319101252193746	-0.466624115042767	-0.972250535208277	-1
104263_at	104263	Kdm3a	4	0	-0.70794542443556	-0.484547392279601	-0.604267762664204	-1
104816_at	104816	Aspg	4	0	-0.27133437454503	-0.697923389319337	-0.985542430026078	-1
104910_at	104910	Slc25a47	4	0	-0.288568269090787	-0.530920624747996	-0.772182390058415	-1
106298_at	106298	Rrn3	4	0	-0.0521430809209577	-0.511530276979295	-1	-0.51408448580263
108114_at	108114	Slc22a7	4	0	-0.142315125680904	-0.566936936512134	-0.916073479459417	-1
109900_at	109900	Asl	4	0	-0.134614726180428	-0.745197495561842	-1	-0.662710998167037
111175_at	111175	Pecr	4	0	-0.292031419188321	-0.851303027450142	-1	-0.901239098758921
112407_at	112407	Egln3	4	0	-0.383426377385217	-0.658672325417772	-0.865872365014992	-1
114565_at	114565	Zfp295	4	0	-0.51185234350348	-0.752582683109074	-0.833202872068587	-1
11535_at	11535	Adm	4	0	-0.548241409086333	-0.618808826544698	-1	-0.982263012152018
11611_at	11611	Agxt	4	0	-0.266409839227677	-0.643380407258342	-0.946131837371715	-1
117147_at	117147	Acsm1	4	0	-0.138875449271203	-0.603062815009291	-0.936088281640115	-1
11717_at	11717	Ampd3	4	0	-0.303014383686204	-0.625655358167365	-0.960105251738219	-1
11720_at	11720	Mat1a	4	0	-0.155043490599868	-0.559096794770406	-1	-0.618713363605985
12274_at	12274	C6	4	0	-0.201416971730727	-0.630587367393547	-1	-0.972632106088649
12606_at	12606	Cebpa	4	0	-0.386806273771156	-0.523965681245564	-1	-0.545053711999128
12609_at	12609	Cebpd	4	0	-0.481184662463754	-0.686769065818377	-1	-0.870099424022397
12623_at	12623	Ces1g	4	0	-0.093480208625222	-0.579967538540027	-1	-0.888256939342563
12628_at	12628	Cfh	4	0	-0.529488622174295	-0.430008891256724	-0.808372923762971	-1
12686_at	12686	Elovl3	4	0	-0.268698350102289	-0.574962552176142	-0.847524660606189	-1
12826_at	12826	Col4a1	4	0	-0.457023846767503	-0.742295380442723	-0.77733275388922	-1
13105_at	13105	Cyp2d9	4	0	-0.305889377670745	-0.623159896321339	-0.899028274476235	-1
13109_at	13109	Cyp2j5	4	0	-0.349807676747176	-0.538737930758123	-0.690510883708241	-1
13197_at	13197	Gadd45a	4	0	-0.667399118799831	-0.422671199915534	-1	-0.836873366151506
13370_at	13370	Dio1	4	0	-0.325730498645069	-0.873954802562014	-1	-0.891521616544922
14121_at	14121	Fbp1	4	0	-0.269488143227751	-0.526528684245149	-0.825714971745782	-1
14155_at	14155	Fem1b	4	0	-0.529046955910315	-0.720828162801498	-0.961881398225196	-1
14245_at	14245	Lpin1	4	0	-0.382808108005783	-0.405903649462363	-0.767603535691361	-1
14312_at	14312	Brd2	4	0	0.0150423493761931	-0.739897669514148	-1	-0.391803428993603
15233_at	15233	Hgd	4	0	-0.251243487650612	-0.660930668221364	-0.760466055705846	-1
16601_at	16601	Klf9	4	0	-0.293455006421785	-0.495195526666582	-0.95682501987763	-1
16709_at	16709	Ktn1	4	0	-0.457985750552277	-0.516003408798141	-0.732762045675893	-1
17087_at	17087	Ly96	4	0	-0.099466203045265	-0.562895511164204	-1	-0.914677754115918
17988_at	17988	Ndrg1	4	0	-0.126804869844351	-0.553552248906661	-1	-0.965099635671199
18218_at	18218	Dusp8	4	0	-0.411310612075348	-0.743124041296356	-1	-0.963253872233478
18416_at	18416	Otc	4	0	-0.347970680746209	-0.626437377942053	-0.769649813139616	-1
18550_at	18550	Furin	4	0	-0.146759852216046	-0.576638762718319	-0.904127109073866	-1
18703_at	18703	Pigr	4	0	-0.278908946062934	-0.533892277206411	-1	-0.929038319922226
19013_at	19013	Ppara	4	0	-0.525900500263323	-0.723125542613908	-0.92876976214178	-1
19024_at	19024	Ppfibp2	4	0	-0.154133223244002	-0.834791970585104	-0.500426055826455	-1
192166_at	192166	Sardh	4	0	-0.14929095260431	-0.56164941410589	-1	-0.949295952037109
19735_at	19735	Rgs2	4	0	-0.406792990108985	-0.639269516098881	-0.813428382777307	-1
20135_at	20135	Rrm2	4	0	-0.312324867373477	-0.814249071746625	-1	-0.854767047323156
20393_at	20393	Sgk1	4	0	-0.285203565950286	-0.491087976432066	-0.858184232453862	-1
20479_at	20479	Vps4b	4	0	-0.493453929717398	-0.526416586705201	-0.414650874971464	-1
20515_at	20515	Slc20a1	4	0	-0.345894281954347	-0.605547199427791	-0.818808062042192	-1
20778_at	20778	Scarb1	4	0	-0.389976197689235	-0.601783901306853	-1	-0.619867779138167
20787_at	20787	Srebf1	4	0	-0.394468318168552	-0.742007357228514	-0.756498047671696	-1
20807_at	20807	Srf	4	0	-0.300041462145749	-0.460509070740918	-0.749501582965204	-1
20971_at	20971	Sdc4	4	0	-0.229836645457879	-0.669310262623623	-1	-0.868798341896635
213053_at	213053	Slc39a14	4	0	-0.267221410654338	-0.627778424652706	-0.939960429279959	-1
213539_at	213539	Bag2	4	0	-0.255495834799176	-0.604301616319979	-0.789877067910175	-1
216198_at	216198	Tcp11l2	4	0	-0.186920467520795	-0.728442983197377	-1	-0.775165931210422
216456_at	216456	Gls2	4	0	-0.167294118733168	-0.624210534324911	-0.938011910029217	-1
21835_at	21835	Thrsp	4	0	-0.343358939671787	-0.739859136798279	-1	-0.953350951234624
21961_at	21961	Tns1	4	0	-0.279950604614954	-0.658048627845368	-1	-0.897284701593914
22339_at	22339	Vegfa	4	0	-0.478279978563233	-0.661435974675273	-0.644167935864554	-1
223697_at	223697	Sun2	4	0	-0.279175724936349	-0.569492369012958	-0.869058678320331	-1
226976_at	226976	4632411B12Rik	4	0	-0.390154977773967	-0.639309751744971	-0.908790245273313	-1
22782_at	22782	Slc30a1	4	0	-0.524379142245229	-0.677099969429575	-0.723120739508087	-1
228608_at	228608	Smox	4	0	-0.0958570295745313	-0.616006326033537	-0.952949203825399	-1
231464_at	231464	Cnot6l	4	0	-0.514330635757969	-0.477197089168694	-0.679523902356087	-1
231549_at	231549	Lrrc8d	4	0	-0.180384852774643	-0.539734769315078	-1	-0.508585728338106
231691_at	231691	Sds	4	0	-0.361398706490952	-0.846809266177501	-0.930291689505242	-1
231834_at	231834	Snx8	4	0	-0.107672233235374	-0.447568403754646	-1	-0.75222087672739
233011_at	233011	Itpkc	4	0	-0.434199419133936	-0.557764236732895	-0.855071400004642	-1
234344_at	234344	Naf1	4	0	-0.526209289112293	-0.716138954511307	-0.653629162747821	-1
234564_at	234564	Ces1f	4	0	-0.494788081617961	-0.775969603017855	-0.942902873128088	-1
234678_at	234678	D230025D16Rik	4	0	-0.270415886936511	-0.632776332043555	-0.862793331749475	-1
235320_at	235320	Zbtb16	4	0	-0.493348450613325	-0.711855295998862	-1	-0.918610274172556
23923_at	23923	Aadat	4	0	-0.195154463441187	-0.608280650084845	-1	-0.778437441885032
242785_at	242785	Klhl21	4	0	-0.522305750688511	-0.694001123169446	-1	-0.867657880210256
26889_at	26889	Cln8	4	0	-0.332783314083971	-0.502302576731632	-1	-0.707320984222425
271377_at	271377	Zbtb11	4	0	-0.529150549884166	-0.540425670940306	-0.433783618699525	-1
27413_at	27413	Abcb11	4	0	-0.300579007241756	-0.66969316661787	-0.742066142045208	-1
27421_at	27421	Abcc6	4	0	-0.384907304482776	-0.687930255403458	-0.826904605876769	-1
277753_at	277753	Cyp4a12a	4	0	-0.215156856890176	-0.47823656457687	-0.841358158296494	-1
30924_at	30924	Angptl3	4	0	-0.270795867334187	-0.567575525679582	-0.676189723791139	-1
319277_at	319277	A230046K03Rik	4	0	-0.417889420961132	-0.672247105008838	-0.70380566047835	-1
320292_at	320292	Rasgef1b	4	0	-0.410460064351297	-0.484521408698036	-0.823301306526804	-1
54140_at	54140	Avpr1a	4	0	-0.350162675990857	-0.620281702636509	-0.861412806268077	-1
56715_at	56715	Rabgef1	4	0	-0.371704638932533	-0.623749650566746	-1	-0.754676614495397
58809_at	58809	Rnase4	4	0	-0.191545484633538	-0.519296469991518	-0.819205446472008	-1
66113_at	66113	Apoa5	4	0	-0.478600721043013	-0.817325148907427	-0.963122462665846	-1
66580_at	66580	Esf1	4	0	-0.462743056482961	-0.484818948459097	-0.877314255312758	-1
66901_at	66901	Proz	4	0	-0.238070025235956	-0.535876772033637	-1	-0.540672208262352
67434_at	67434	Ankrd33b	4	0	-0.31529504110981	-0.702191791719208	-0.921721729049894	-1
67442_at	67442	Retsat	4	0	-0.120898210864167	-0.563815351577289	-0.93002351171968	-1
67655_at	67655	Ctdp1	4	0	-0.340119229133423	-0.83726853386496	-1	-0.950456066826558
68147_at	68147	Gar1	4	0	-0.11882195482045	-0.473966895806047	-1	-0.767926281819706
68444_at	68444	Cyp2d13	4	0	-0.302594247222287	-0.47959796722345	-0.705007394415347	-1
69065_at	69065	Chac1	4	0	-0.263178812064314	-0.58003703644955	-1	-0.593147012789173
69136_at	69136	Tusc1	4	0	-0.305484888883894	-0.604315712628454	-0.708083841614665	-1
69906_at	69906	Slc25a32	4	0	-0.470144423699272	-0.633396922406323	-0.844593737852799	-1
70350_at	70350	Basp1	4	0	-0.183761865870654	-0.619032986643292	-1	-0.427132953819722
71409_at	71409	Fmnl2	4	0	-0.299500361904157	-0.586921442743604	-0.736127253738727	-1
72033_at	72033	Tsc22d2	4	0	-0.584167622295482	-0.605823893242038	-0.630768424257898	-1
72747_at	72747	Ttc39c	4	0	-0.306764982665217	-0.608792581977879	-0.60253094790057	-1
73826_at	73826	Poldip3	4	0	-0.13529639133197	-0.715262095341967	-1	-0.856967934475346
74129_at	74129	Dmgdh	4	0	-0.195419752987902	-0.624646117302066	-0.815629760369266	-1
74349_at	74349	Fam160a2	4	0	-0.144204096117203	-0.430317340258117	-1	-0.512252236913845
74365_at	74365	Lonrf3	4	0	-0.660940796886309	-0.472691038424249	-0.453228170250182	-1
78834_at	78834	Zfp623	4	0	-0.438259157725659	-0.485599275085704	-0.560567233181415	-1
83702_at	83702	Akr1c6	4	0	-0.212152442749737	-0.509091482532643	-0.890301602708053	-1
100504012_at	NA	NA	5	0	-1	-0.701039445985118	-0.898746834490761	-0.906530721261342
108829_at	108829	Jmjd1c	5	0	-0.820626075934936	-0.702598933375148	-0.693521163762775	-1
11910_at	11910	Atf3	5	0	-0.575858133212271	-0.786408284017581	-0.94133908963983	-1
12585_at	12585	Cdr2	5	0	-0.681363166397067	-0.949040743812889	-1	-0.921394680223242
14595_at	14595	B4galt1	5	0	-0.556967863724486	-0.649829215764049	-1	-0.733226113720867
15368_at	15368	Hmox1	5	0	-0.491926824197017	-1	-0.962924304043401	-0.650453656737014
170768_at	170768	Pfkfb3	5	0	-0.61591630181223	-0.885953891249929	-1	-0.969981442403843
17133_at	17133	Maff	5	0	-0.557555887135756	-0.983857518831076	-1	-0.858574479667729
18478_at	18478	Pah	5	0	-0.496491879888893	-1	-0.825960985670035	-0.903190834372
19386_at	19386	Ranbp2	5	0	-0.704143995819499	-0.655053188579382	-0.783800543009391	-1
20525_at	20525	Slc2a1	5	0	-0.616090634401712	-0.777422750300712	-0.904850909915736	-1
211401_at	211401	Mtss1	5	0	-0.857818693961813	-0.823228416085042	-0.889415647899842	-1
215418_at	215418	Csrnp1	5	0	-0.421127923029119	-0.80896693955069	-1	-0.723375307526867
218865_at	218865	Chdh	5	0	-0.909722581901401	-0.427851840429891	-0.18689050409687	-1
22040_at	22040	Trex1	5	0	-0.411638839507008	-0.868792175328392	-1	-0.680934029481307
228775_at	228775	Trib3	5	0	-0.486899118852979	-0.704607769015913	-1	-0.730699391823161
233107_at	233107	Kctd15	5	0	-0.754620740873806	-1	-0.778241452384884	-0.684476576387
239170_at	239170	Fam160b2	5	0	-0.904123282219519	-0.884748588356584	-1	-0.96756890707067
242557_at	242557	Atg4c	5	0	-0.897170176536597	-0.735384549966305	-0.715930122617259	-1
244421_at	244421	Lonrf1	5	0	-0.885671284129064	-0.932491896155124	-0.939046382034323	-1
268291_at	268291	Rnf217	5	0	-0.713009641819249	-0.862270495530469	-0.889963673091103	-1
268301_at	268301	Ankrd57	5	0	-0.89947185412309	-0.735585608396207	-0.699259676574023	-1
268903_at	268903	Nrip1	5	0	-0.662099523408615	-0.846482953851963	-0.979409754401092	-1
28071_at	28071	Twistnb	5	0	-0.695441883826632	-0.924678309752417	-1	-0.938663553578791
383295_at	383295	Ypel5	5	0	-0.480823618692317	-0.88131705078874	-0.96123049302866	-1
56173_at	56173	Cldn14	5	0	-0.653043580366111	-0.856371973229036	-1	-0.751184328315351
57438_at	57438	March7	5	0	-0.591560964282646	-0.960017384332502	-1	-0.974653564295625
58185_at	58185	Rsad2	5	0	-0.527773421884591	-0.838704800004686	-0.910885042200469	-1
60440_at	60440	Iigp1	5	0	-0.776308395155064	-1	-0.575499473785101	-0.709435281656969
60525_at	60525	Acss2	5	0	-0.383093157737099	-0.969666443274412	-1	-0.812288994252142
64697_at	64697	Keg1	5	0	-0.79432697731539	-1	-0.809208851472534	-0.837754988228573
69159_at	69159	Rhebl1	5	0	-1	-0.882855132293337	-0.78203427190416	-0.616982034348945
69288_at	69288	Rhobtb1	5	0	-0.722356633236157	-0.751745243374538	-0.899946775765639	-1
70799_at	70799	Cep192	5	0	-0.916227398191783	-0.88323224635459	-0.734282342662555	-1
71323_at	71323	Rassf8	5	0	-0.523230140653508	-0.889823942361713	-1	-0.95964462429899
71371_at	71371	Arid5b	5	0	-0.764105776566941	-0.833947231229351	-1	-0.933260386991719
71724_at	71724	Aox3	5	0	-0.524081996783852	-1	-0.681681274946307	-0.664513947120652
71742_at	71742	Ulk3	5	0	-0.578704495115021	-0.998501970460241	-0.941962687124967	-1
71865_at	71865	Fbxo30	5	0	-0.729132842163454	-0.847947587722272	-0.809496695799835	-1
72388_at	72388	Ripk4	5	0	-0.592473832517368	-0.808235874126995	-1	-0.890699396464774
72750_at	72750	Fam117b	5	0	-0.967808936881968	-1	-0.852686825206069	-0.921883892029408
73914_at	73914	Irak3	5	0	-0.398550095907945	-0.941397758925653	-1	-0.7690308352444
76073_at	76073	Pcgf5	5	0	-0.606895967146411	-0.973647220458639	-0.805702145938299	-1
99929_at	99929	Tiparp	5	0	-0.910779834032496	-0.856088133289212	-0.9260068696393	-1
117167_at	117167	Steap4	6	0	-0.482551657027407	-1	-0.659256976934928	-0.0644516553631589
118445_at	118445	Klf16	6	0	-0.385865521363109	-0.714487179890601	-1	-0.551216693180313
12608_at	12608	Cebpb	6	0	-0.643942503270102	-0.66778142578653	-1	-0.164682505425135
13170_at	13170	Dbp	6	0	-0.405207751823691	-0.749171274825968	-1	-0.33897372945508
13653_at	13653	Egr1	6	0	-0.753600186171719	-1	-0.420558899355637	0.358091762958272
14281_at	14281	Fos	6	0	-0.949687263278473	-1	-0.697913854499786	-0.290441003473789
14645_at	14645	Glul	6	0	-0.442866354318601	-0.718256943583013	-1	-0.122520953989013
15494_at	15494	Hsd3b3	6	0	-0.217134541350253	-1	-0.652522577726597	-0.433456793386484
15894_at	15894	Icam1	6	0	-1	-0.753530440396121	-0.0637071182404987	0.638135563131428
15957_at	15957	Ifit1	6	0	-0.5334746683968	-1	-0.512228149854484	-0.64873966210105
18787_at	18787	Serpine1	6	0	-0.670455959686447	-0.822834991756719	-1	-0.241855535109145
20310_at	20310	Cxcl2	6	0	-0.691004442019589	-1	-0.768837436537915	0.0745456236529564
223881_at	223881	Rnd1	6	0	-0.480250702577182	-0.67451598645761	-1	0.409863884010212
226351_at	226351	Tmem185b	6	0	-0.461519712976639	-0.784925389117893	-1	-0.592980777984178
26401_at	26401	Map3k1	6	0	-1	-0.748521312098819	-0.540886296625163	-0.307683022997783
29811_at	29811	Ndrg2	6	0	-0.324334485047834	-0.810761953233889	-1	-0.617824051905702
56357_at	56357	Ivd	6	0	-0.529911548140188	-1	-0.79779275692857	-0.368769113092895
84506_at	84506	Hamp	6	0	-0.346541689579913	-0.858225032098245	-1	-0.287625044602706
