# Supplementary material for: The extended TILAR approach: a novel tool for dynamic modeling of the transcription factor network regulating the adaption to in vitro cultivation of murine hepatocytes
Source: BMC Syst Biol. 2012 Nov 29;6:147. doi: 10.1186/1752-0509-6-147 (PMC3573979; doi:10.1186/1752-0509-6-147)
Supplement: Additional file 2 — Enrichment analysis results of the DEGs. Details of the gene enrichment analysis using all differentially expressed genes. [file 1752-0509-6-147-S2.xls]

## Sheet: BP
	GOBPID	Pvalue	OddsRatio	ExpCount	Count	Size	Term
1	GO:0055114	1.40343e-29	3.86278	39.9789	122	710	oxidation-reduction process
2	GO:0006082	1.09207e-23	3.65025	34.4607	102	612	organic acid metabolic process
3	GO:0019752	2.74087e-23	3.65122	33.7287	100	599	carboxylic acid metabolic process
4	GO:0043436	2.74087e-23	3.65122	33.7287	100	599	oxoacid metabolic process
5	GO:0042180	1.09636e-22	3.5452	34.9111	101	620	cellular ketone metabolic process
6	GO:0008152	6.00902e-17	1.7855	456.153	577	8101	metabolic process
7	GO:0032787	2.08752e-15	3.86542	18.1313	58	322	monocarboxylic acid metabolic process
8	GO:0008202	5.90427e-14	4.56335	11.6558	43	207	steroid metabolic process
9	GO:0006629	3.14998e-13	2.4689	45.5534	98	809	lipid metabolic process
10	GO:0016053	8.72679e-13	4.24273	12.05	42	214	organic acid biosynthetic process
11	GO:0046394	8.72679e-13	4.24273	12.05	42	214	carboxylic acid biosynthetic process
12	GO:0016054	1.22999e-11	5.54575	6.70068	29	119	organic acid catabolic process
13	GO:0046395	1.22999e-11	5.54575	6.70068	29	119	carboxylic acid catabolic process
14	GO:0044106	3.13066e-10	3.06571	18.4128	49	327	cellular amine metabolic process
15	GO:0009987	3.54852e-10	1.58966	578.736	664	10278	cellular process
16	GO:0006520	6.49414e-10	3.32176	14.6965	42	261	cellular amino acid metabolic process
17	GO:0044283	1.39055e-09	2.4652	30.1249	66	535	small molecule biosynthetic process
18	GO:0044255	3.67371e-09	2.36353	32.2083	68	572	cellular lipid metabolic process
19	GO:0009056	5.44579e-09	1.79665	86.8273	140	1542	catabolic process
20	GO:0006066	6.07183e-09	2.61731	23.2553	54	413	alcohol metabolic process
21	GO:0019439	1.22993e-08	15.5393	1.29509	11	23	aromatic compound catabolic process
22	GO:0009308	1.54367e-08	2.58826	22.5796	52	401	amine metabolic process
23	GO:0008652	6.32224e-08	5.67943	4.0542	18	72	cellular amino acid biosynthetic process
24	GO:0009310	6.32224e-08	5.67943	4.0542	18	72	amine catabolic process
25	GO:0009063	7.14794e-08	6.03	3.66004	17	65	cellular amino acid catabolic process
26	GO:0006631	8.09828e-08	2.9644	14.1897	37	252	fatty acid metabolic process
27	GO:0009064	1.28818e-07	7.43161	2.59018	14	46	glutamine family amino acid metabolic process
28	GO:0044237	1.40571e-07	1.42577	376.027	451	6678	cellular metabolic process
29	GO:0044248	1.58629e-07	1.75413	74.5521	119	1324	cellular catabolic process
30	GO:0006641	2.98532e-07	6.21787	3.15326	15	56	triglyceride metabolic process
31	GO:0008610	4.96839e-07	2.42263	21.0593	46	374	lipid biosynthetic process
32	GO:0009309	5.16183e-07	4.31608	5.57452	20	99	amine biosynthetic process
33	GO:0045834	5.43774e-07	5.07487	4.16681	17	74	positive regulation of lipid metabolic process
34	GO:0006639	6.6751e-07	5.33439	3.77265	16	67	acylglycerol metabolic process
35	GO:0006638	8.27788e-07	5.23146	3.82896	16	68	neutral lipid metabolic process
36	GO:0018904	9.20008e-07	4.57352	4.7862	18	85	organic ether metabolic process
37	GO:0019216	2.04327e-06	3.35943	8.22101	24	146	regulation of lipid metabolic process
38	GO:0009074	2.23144e-06	19.6971	0.732007	7	13	aromatic amino acid family catabolic process
39	GO:0006662	2.99251e-06	4.38024	4.67359	17	83	glycerol ether metabolic process
40	GO:0006559	3.2042e-06	84.2564	0.33785	5	6	L-phenylalanine catabolic process
41	GO:0044238	4.31927e-06	1.36028	377.997	443	6713	primary metabolic process
42	GO:0044262	4.42924e-06	2.25566	21.3971	44	380	cellular carbohydrate metabolic process
43	GO:0019318	6.01701e-06	2.96124	9.91025	26	176	hexose metabolic process
44	GO:0042221	6.93485e-06	1.57613	88.7418	129	1576	response to chemical stimulus
45	GO:0006725	6.93501e-06	3.18945	8.22101	23	146	cellular aromatic compound metabolic process
46	GO:0006956	8.60762e-06	7.35685	1.85817	10	33	complement activation
47	GO:0016098	9.99012e-06	Inf	0.225233	4	4	monoterpenoid metabolic process
48	GO:0046487	9.99012e-06	Inf	0.225233	4	4	glyoxylate metabolic process
49	GO:0050873	1.0205e-05	8.45373	1.52032	9	27	brown fat cell differentiation
50	GO:0006091	1.04677e-05	2.57597	13.3451	31	237	generation of precursor metabolites and energy
51	GO:0006558	1.06919e-05	42.1254	0.394158	5	7	L-phenylalanine metabolic process
52	GO:0016125	1.72496e-05	3.75176	5.29298	17	94	sterol metabolic process
53	GO:0072376	2.0258e-05	6.5067	2.0271	10	36	protein activation cascade
54	GO:0051289	2.34311e-05	5.64283	2.47756	11	44	protein homotetramerization
55	GO:0006563	2.71845e-05	28.0818	0.450466	5	8	L-serine metabolic process
56	GO:0051260	3.09127e-05	2.95056	8.38993	22	149	protein homooligomerization
57	GO:0009069	3.20914e-05	8.44543	1.3514	8	24	serine family amino acid metabolic process
58	GO:0050996	3.22578e-05	10.7403	1.01355	7	18	positive regulation of lipid catabolic process
59	GO:0005996	3.37985e-05	2.58952	11.5432	27	205	monosaccharide metabolic process
60	GO:0009084	3.82115e-05	14.4543	0.732007	6	13	glutamine family amino acid biosynthetic process
61	GO:0045444	3.96463e-05	3.47916	5.63083	17	100	fat cell differentiation
62	GO:0006572	4.77099e-05	67.3304	0.281541	4	5	tyrosine catabolic process
63	GO:0006575	5.1459e-05	3.39685	5.74344	17	102	cellular modified amino acid metabolic process
64	GO:0051186	5.17752e-05	2.51793	11.8247	27	210	cofactor metabolic process
65	GO:0005975	5.20394e-05	1.93402	27.3095	49	485	carbohydrate metabolic process
66	GO:0006957	5.83216e-05	21.0599	0.506774	5	9	complement activation, alternative pathway
67	GO:0006081	6.16371e-05	7.50606	1.46401	8	26	cellular aldehyde metabolic process
68	GO:0006721	6.18604e-05	6.33779	1.85817	9	33	terpenoid metabolic process
69	GO:0051346	6.38995e-05	2.53399	11.318	26	201	negative regulation of hydrolase activity
70	GO:0044271	6.68394e-05	1.98857	23.8747	44	424	cellular nitrogen compound biosynthetic process
71	GO:0052548	6.80251e-05	2.42612	12.6694	28	225	regulation of endopeptidase activity
72	GO:0019217	6.87466e-05	4.89874	2.75911	11	49	regulation of fatty acid metabolic process
73	GO:0006950	8.1935e-05	1.49054	89.1923	124	1584	response to stress
74	GO:0072593	8.83457e-05	3.76707	4.33574	14	77	reactive oxygen species metabolic process
75	GO:0046486	8.8912e-05	2.58779	10.2481	24	182	glycerolipid metabolic process
76	GO:0008203	9.42242e-05	3.53348	4.89882	15	87	cholesterol metabolic process
77	GO:0008219	0.000100846	1.55292	67.4573	98	1198	cell death
78	GO:0006536	0.000101094	11.2407	0.844624	6	15	glutamate metabolic process
79	GO:0072329	0.000101357	4.65318	2.87172	11	51	monocarboxylic acid catabolic process
80	GO:0009072	0.000101554	8.43715	1.18247	7	21	aromatic amino acid family metabolic process
81	GO:0009991	0.000105737	2.5551	10.3607	24	184	response to extracellular stimulus
82	GO:0052547	0.000108148	2.31316	13.6829	29	243	regulation of peptidase activity
83	GO:0045923	0.000110894	6.75457	1.57663	8	28	positive regulation of fatty acid metabolic process
84	GO:0006570	0.000111228	16.8468	0.563083	5	10	tyrosine metabolic process
85	GO:0009070	0.000111228	16.8468	0.563083	5	10	serine family amino acid biosynthetic process
86	GO:0010466	0.000111538	2.67427	9.12194	22	162	negative regulation of peptidase activity
87	GO:0016265	0.000117695	1.54534	67.7388	98	1203	death
88	GO:0006002	0.000136721	33.663	0.33785	4	6	fructose 6-phosphate metabolic process
89	GO:0010951	0.000143799	2.96792	6.8133	18	121	negative regulation of endopeptidase activity
90	GO:0019748	0.000146328	4.43102	2.98434	11	53	secondary metabolic process
91	GO:0090207	0.000154065	10.116	0.900932	6	16	regulation of triglyceride metabolic process
92	GO:0006958	0.000193912	7.38154	1.29509	7	23	complement activation, classical pathway
93	GO:0006525	0.000194465	14.0381	0.619391	5	11	arginine metabolic process
94	GO:0044281	0.000206077	1.2977	263.917	312	4687	small molecule metabolic process
95	GO:0006952	0.000220967	1.78498	30.5191	51	542	defense response
96	GO:0006000	0.0002268	9.19576	0.957241	6	17	fructose metabolic process
97	GO:0010565	0.000239361	3.83209	3.66004	12	65	regulation of cellular ketone metabolic process

## Sheet: MF
	GOMFID	Pvalue	OddsRatio	ExpCount	Count	Size	Term
1	GO:0016491	2.48297e-27	3.90512	35.4312	110	633	oxidoreductase activity
2	GO:0003824	3.5445e-21	1.96037	253.28	381	4525	catalytic activity
3	GO:0048037	6.98487e-12	3.85664	13.3217	43	238	cofactor binding
4	GO:0016705	1.12064e-10	4.63332	8.22809	31	147	oxidoreductase activity, acting on paired donors, with incorporation or reduction of molecular oxygen
5	GO:0005506	9.90817e-10	3.9473	9.96327	33	178	iron ion binding
6	GO:0004497	7.31898e-09	5.01362	5.70929	23	102	monooxygenase activity
7	GO:0009055	1.2204e-08	4.64602	6.325	24	113	electron carrier activity
8	GO:0050662	2.82563e-07	3.37689	9.57146	28	171	coenzyme binding
9	GO:0016712	1.01181e-06	10.022	1.51128	10	27	oxidoreductase activity, acting on paired donors, with incorporation or reduction of molecular oxygen, reduced flavin or flavoprotein as one donor, and incorporation of one atom of oxygen
10	GO:0019842	2.17525e-06	3.71517	6.60486	21	118	vitamin binding
11	GO:0042802	2.28231e-06	1.94268	38.1179	68	681	identical protein binding
12	GO:0050660	2.69716e-06	5.02814	3.69425	15	66	flavin adenine dinucleotide binding
13	GO:0020037	3.26191e-06	3.923	5.70929	19	102	heme binding
14	GO:0031406	6.05524e-06	3.12355	8.73185	24	156	carboxylic acid binding
15	GO:0052689	7.22879e-06	3.85226	5.4854	18	98	carboxylic ester hydrolase activity
16	GO:0046906	8.97842e-06	3.61618	6.1011	19	109	tetrapyrrole binding
17	GO:0004867	1.03873e-05	4.14498	4.58982	16	82	serine-type endopeptidase inhibitor activity
18	GO:0061135	1.51599e-05	3.21438	7.44447	21	133	endopeptidase regulator activity
19	GO:0030170	1.83769e-05	5.24649	2.85464	12	51	pyridoxal phosphate binding
20	GO:0070279	1.83769e-05	5.24649	2.85464	12	51	vitamin B6 binding
21	GO:0003735	1.94289e-05	4.42628	3.80619	14	68	structural constituent of ribosome
22	GO:0016597	2.34019e-05	4.06714	4.36593	15	78	amino acid binding
23	GO:0042803	2.48389e-05	2.01471	25.8037	48	461	protein homodimerization activity
24	GO:0004866	3.15364e-05	3.1426	7.22057	20	129	endopeptidase inhibitor activity
25	GO:0008430	3.69376e-05	14.5473	0.727655	6	13	selenium binding
26	GO:0004091	4.12711e-05	5.87027	2.18296	10	39	carboxylesterase activity
27	GO:0070330	4.29936e-05	7.99947	1.39934	8	25	aromatase activity
28	GO:0030414	6.81519e-05	2.95157	7.61239	20	136	peptidase inhibitor activity
29	GO:0061134	9.31685e-05	2.71154	9.01172	22	161	peptidase regulator activity
30	GO:0008483	9.77894e-05	8.49153	1.17544	7	21	transaminase activity
31	GO:0033764	0.000136531	7.92491	1.23142	7	22	steroid dehydrogenase activity, acting on the CH-OH group of donors, NAD or NADP as acceptor
32	GO:0004064	0.00017481	Inf	0.16792	3	3	arylesterase activity
33	GO:0008429	0.00017481	Inf	0.16792	3	3	phosphatidylethanolamine binding
34	GO:0016740	0.000218769	1.46264	86.0871	118	1538	transferase activity
35	GO:0016614	0.000219347	2.96304	6.43694	17	115	oxidoreductase activity, acting on CH-OH group of donors

## Sheet: CC
	GOCCID	Pvalue	OddsRatio	ExpCount	Count	Size	Term
1	GO:0005737	4.38495e-33	2.28318	396.397	571	7116	cytoplasm
2	GO:0044444	1.88275e-29	2.20555	258.081	413	4633	cytoplasmic part
3	GO:0044424	2.18256e-18	1.88184	528.585	652	9489	intracellular part
4	GO:0005622	2.10402e-17	1.85472	540.005	659	9694	intracellular
5	GO:0005739	1.0421e-16	2.33387	74.2548	148	1333	mitochondrion
6	GO:0005623	1.16997e-15	2.02623	680.771	777	12221	cell
7	GO:0044464	1.16997e-15	2.02623	680.771	777	12221	cell part
8	GO:0005783	5.82844e-15	2.47731	52.8084	113	948	endoplasmic reticulum
9	GO:0043227	7.60756e-15	1.69618	408.039	521	7325	membrane-bounded organelle
10	GO:0043231	1.4087e-14	1.6868	407.204	519	7310	intracellular membrane-bounded organelle
11	GO:0044429	9.37674e-13	2.94288	26.7384	68	480	mitochondrial part
12	GO:0043226	1.84404e-12	1.61949	456.001	558	8186	organelle
13	GO:0043229	2.7139e-12	1.61293	454.776	556	8164	intracellular organelle
14	GO:0042598	3.43738e-12	3.55571	16.2659	49	292	vesicular fraction
15	GO:0005792	4.39573e-12	3.58395	15.8202	48	284	microsome
16	GO:0005740	2.4324e-11	3.01009	21.8364	57	392	mitochondrial envelope
17	GO:0005743	4.33525e-11	3.42668	15.7088	46	282	mitochondrial inner membrane
18	GO:0031966	8.81097e-11	2.99696	20.7223	54	372	mitochondrial membrane
19	GO:0019866	9.84878e-11	3.27922	16.6558	47	299	organelle inner membrane
20	GO:0031967	1.42039e-10	2.52608	31.8076	71	571	organelle envelope
21	GO:0031975	2.65649e-10	2.48497	32.2532	71	579	envelope
22	GO:0000267	2.16771e-09	1.98275	60.6628	108	1089	cell fraction
23	GO:0031090	4.30234e-09	2.0216	53.8668	98	967	organelle membrane
24	GO:0005579	5.30838e-07	Inf	0.278525	5	5	membrane attack complex
25	GO:0005624	6.83605e-06	1.81336	44.7311	75	803	membrane fraction
26	GO:0005829	7.66075e-06	1.83786	41.7788	71	750	cytosol
27	GO:0005626	1.19473e-05	1.7666	47.015	77	844	insoluble fraction
28	GO:0005625	2.72513e-05	2.18329	19.4411	39	349	soluble fraction
29	GO:0016020	5.70752e-05	1.31174	326.71	382	5865	membrane
30	GO:0070469	7.6028e-05	4.82746	2.78525	11	50	respiratory chain
31	GO:0005615	0.000104002	1.76507	35.7626	59	642	extracellular space
32	GO:0005773	0.000331254	2.14636	14.5947	29	262	vacuole
33	GO:0005747	0.000358608	5.46374	1.83827	8	33	mitochondrial respiratory chain complex I
34	GO:0030964	0.000358608	5.46374	1.83827	8	33	NADH dehydrogenase complex
35	GO:0045271	0.000358608	5.46374	1.83827	8	33	respiratory chain complex I
36	GO:0005839	0.000468891	10.6478	0.724165	5	13	proteasome core complex
37	GO:0005746	0.00060271	4.39252	2.45102	9	44	mitochondrial respiratory chain
38	GO:0016600	0.000660566	51.0198	0.22282	3	4	flotillin complex

## Sheet: KEGG
	KEGGID	Pvalue	OddsRatio	ExpCount	Count	Size	Term
1	01100	7.448e-11	2.11015	84.5935	138	1021	Metabolic pathways
2	00830	2.23392e-07	5.90956	4.14268	17	50	Retinol metabolism
3	00982	2.35232e-06	4.4873	5.30263	18	64	Drug metabolism - cytochrome P450
4	00260	9.69116e-06	6.92645	2.40275	11	29	Glycine, serine and threonine metabolism
5	00980	3.94338e-05	4.06756	4.72266	15	57	Metabolism of xenobiotics by cytochrome P450
6	00330	0.000256644	3.99609	3.81127	12	46	Arginine and proline metabolism
7	00380	0.000280362	4.28853	3.31414	11	40	Tryptophan metabolism
8	04610	0.000339305	3.21533	5.63405	15	68	Complement and coagulation cascades
